# Supplementary material for: Achieving controllable packing mode and broad colour-tunable emission via the end group effect in pyrene-based aggregation-induced emission luminogens
Source: Chem Sci. 2025 Aug 19;16(36):16719–28. doi: 10.1039/d5sc03105b (PMC12362467; doi:10.1039/d5sc03105b)
Supplement: SC-016-D5SC03105B-s002 [file SC-016-D5SC03105B-s002.cif]

# Supplementary Information (SI) for Chemical Science.
# This journal is © The Royal Society of Chemistry 2025

####################################################################### 
# 
# This file contains crystal structure data downloaded from the 
# Cambridge Structural Database (CSD) hosted by the Cambridge 
# Crystallographic Data Centre (CCDC).
# 
# Full information about CCDC data access policies and citation 
# guidelines are available at http://www.ccdc.cam.ac.uk/access/V1 
# 
# Audit and citation data items may have been added by the CCDC. 
# Please retain this information to preserve the provenance of 
# this file and to allow appropriate attribution of the data. 
# 
#######################################################################

data_mo_20241022zcy_0m_a
_database_code_depnum_ccdc_archive 'CCDC 2433819'
loop_
_audit_author_name
_audit_author_address
'Xing Feng'
;Guangdong University of Technology
China
;
_audit_update_record             
;
2025-03-25 deposited with the CCDC.	2025-08-07 downloaded from the CCDC.
;
_audit_creation_date             2024-11-09
_audit_creation_method           
;
Olex2 1.5
(compiled 2024.02.16 svn.r378c4104 for OlexSys, GUI svn.r6928)
;
_shelx_SHELXL_version_number     2018/3
_chemical_name_common            ?
_chemical_name_systematic        ?
_chemical_formula_moiety         'C26 H17 N'
_chemical_formula_sum            'C26 H17 N'
_chemical_formula_weight         343.40
_chemical_absolute_configuration ?
_chemical_melting_point          ?
loop_
_atom_type_symbol
_atom_type_description
_atom_type_scat_dispersion_real
_atom_type_scat_dispersion_imag
_atom_type_scat_source
C C 0.0033 0.0016 'International Tables Vol C Tables 4.2.6.8 and 6.1.1.4'
H H 0.0000 0.0000 'International Tables Vol C Tables 4.2.6.8 and 6.1.1.4'
N N 0.0061 0.0033 'International Tables Vol C Tables 4.2.6.8 and 6.1.1.4'

_shelx_space_group_comment       
;
The symmetry employed for this shelxl refinement is uniquely defined
by the following loop, which should always be used as a source of
symmetry information in preference to the above space-group names.
They are only intended as comments.
;
_space_group_crystal_system      monoclinic
_space_group_IT_number           7
_space_group_name_H-M_alt        'P 1 c 1'
_space_group_name_Hall           'P -2yc'
loop_
_space_group_symop_operation_xyz
'x, y, z'
'x, -y, z+1/2'

_cell_length_a                   7.9507(2)
_cell_length_b                   6.6959(3)
_cell_length_c                   16.8907(6)
_cell_angle_alpha                90
_cell_angle_beta                 95.0100(10)
_cell_angle_gamma                90
_cell_volume                     895.78(6)
_cell_formula_units_Z            2
_cell_measurement_reflns_used    ?
_cell_measurement_temperature    220(2)
_cell_measurement_theta_max      ?
_cell_measurement_theta_min      ?
_shelx_estimated_absorpt_T_max   ?
_shelx_estimated_absorpt_T_min   ?
_exptl_absorpt_coefficient_mu    0.074
_exptl_absorpt_correction_T_max  ?
_exptl_absorpt_correction_T_min  ?
_exptl_absorpt_correction_type   ?
_exptl_absorpt_process_details   ?
_exptl_absorpt_special_details   ?
_exptl_crystal_colour            ?
_exptl_crystal_density_diffrn    1.273
_exptl_crystal_density_meas      ?
_exptl_crystal_density_method    ?
_exptl_crystal_description       ?
_exptl_crystal_F_000             360
_exptl_crystal_size_max          ?
_exptl_crystal_size_mid          ?
_exptl_crystal_size_min          ?
_exptl_transmission_factor_max   ?
_exptl_transmission_factor_min   ?
_diffrn_reflns_av_R_equivalents  0.0484
_diffrn_reflns_av_unetI/netI     0.0632
_diffrn_reflns_Laue_measured_fraction_full 0.991
_diffrn_reflns_Laue_measured_fraction_max 0.979
_diffrn_reflns_limit_h_max       11
_diffrn_reflns_limit_h_min       -10
_diffrn_reflns_limit_k_max       7
_diffrn_reflns_limit_k_min       -9
_diffrn_reflns_limit_l_max       18
_diffrn_reflns_limit_l_min       -23
_diffrn_reflns_number            8121
_diffrn_reflns_point_group_measured_fraction_full 0.875
_diffrn_reflns_point_group_measured_fraction_max 0.792
_diffrn_reflns_theta_full        25.242
_diffrn_reflns_theta_max         29.614
_diffrn_reflns_theta_min         3.375
_diffrn_ambient_temperature      220(2)
_diffrn_detector_area_resol_mean ?
_diffrn_measured_fraction_theta_full 0.991
_diffrn_measured_fraction_theta_max 0.979
_diffrn_measurement_device_type  ?
_diffrn_measurement_method       ?
_diffrn_radiation_type           MoK\a
_diffrn_radiation_wavelength     0.71073
_diffrn_source                   ?
_reflns_Friedel_coverage         0.616
_reflns_Friedel_fraction_full    0.759
_reflns_Friedel_fraction_max     0.605
_reflns_number_gt                2835
_reflns_number_total             3983
_reflns_special_details          
;
 Reflections were merged by SHELXL according to the crystal
 class for the calculation of statistics and refinement.
 
 _reflns_Friedel_fraction is defined as the number of unique
 Friedel pairs measured divided by the number that would be
 possible theoretically, ignoring centric projections and
 systematic absences.
;
_reflns_threshold_expression     'I > 2\s(I)'
_computing_cell_refinement       ?
_computing_data_collection       ?
_computing_data_reduction        ?
_computing_molecular_graphics    'Olex2 1.5 (Dolomanov et al., 2009)'
_computing_publication_material  'Olex2 1.5 (Dolomanov et al., 2009)'
_computing_structure_refinement  'SHELXL-2018/3 (Sheldrick, 2018)'
_computing_structure_solution    'SHELXT 2018/2 (Sheldrick, 2018)'
_refine_diff_density_max         0.292
_refine_diff_density_min         -0.207
_refine_diff_density_rms         0.050
_refine_ls_abs_structure_details 
;
 Flack x determined using 995 quotients [(I+)-(I-)]/[(I+)+(I-)]
 (Parsons, Flack and Wagner, Acta Cryst. B69 (2013) 249-259).
;
_refine_ls_abs_structure_Flack   2.5(10)
_refine_ls_extinction_coef       0.11(2)
_refine_ls_extinction_expression Fc^*^=kFc[1+0.001xFc^2^\l^3^/sin(2\q)]^-1/4^
_refine_ls_extinction_method     'SHELXL-2018/3 (Sheldrick 2018)'
_refine_ls_goodness_of_fit_ref   1.091
_refine_ls_hydrogen_treatment    constr
_refine_ls_matrix_type           full
_refine_ls_number_parameters     246
_refine_ls_number_reflns         3983
_refine_ls_number_restraints     2
_refine_ls_R_factor_all          0.0974
_refine_ls_R_factor_gt           0.0639
_refine_ls_restrained_S_all      1.090
_refine_ls_shift/su_max          0.000
_refine_ls_shift/su_mean         0.000
_refine_ls_structure_factor_coef Fsqd
_refine_ls_weighting_details     
'w=1/[\s^2^(Fo^2^)+(0.0699P)^2^+0.4525P] where P=(Fo^2^+2Fc^2^)/3'
_refine_ls_weighting_scheme      calc
_refine_ls_wR_factor_gt          0.1565
_refine_ls_wR_factor_ref         0.1935
_refine_special_details          ?
_olex2_refinement_description    
;
1.a Aromatic/amide H refined with riding coordinates:
 C1(H1), C2(H2), C4(H4), C5(H5), C7(H7), C8(H8), C13(H13), C14(H14), C16(H16),
 C17(H17), C21(H21), C22(H22), C25(H25), C26(H26)
1.b Idealised Me refined as rotating group:
 C24(H24A,H24B,H24C)
;
_atom_sites_solution_hydrogens   geom
_atom_sites_solution_primary     ?
_atom_sites_solution_secondary   ?
loop_
_atom_site_label
_atom_site_type_symbol
_atom_site_fract_x
_atom_site_fract_y
_atom_site_fract_z
_atom_site_U_iso_or_equiv
_atom_site_adp_type
_atom_site_occupancy
_atom_site_site_symmetry_order
_atom_site_calc_flag
_atom_site_refinement_flags_posn
_atom_site_refinement_flags_adp
_atom_site_refinement_flags_occupancy
_atom_site_disorder_assembly
_atom_site_disorder_group
N1 N 0.3253(6) -0.2277(7) 0.3794(3) 0.0667(12) Uani 1 1 d . . . . .
C1 C -0.0135(7) 1.1422(8) 0.6478(3) 0.0629(13) Uani 1 1 d . . . . .
H1 H -0.091848 1.241228 0.658902 0.075 Uiso 1 1 calc R U . . .
C2 C 0.1513(7) 1.1549(7) 0.6808(3) 0.0564(12) Uani 1 1 d . . . . .
H2 H 0.183882 1.263409 0.713966 0.068 Uiso 1 1 calc R U . . .
C3 C 0.2701(5) 1.0104(7) 0.6659(2) 0.0473(10) Uani 1 1 d . . . . .
C4 C 0.4405(6) 1.0205(7) 0.6997(3) 0.0522(11) Uani 1 1 d . . . . .
H4 H 0.475090 1.128852 0.732562 0.063 Uiso 1 1 calc R U . . .
C5 C 0.5537(6) 0.8761(7) 0.6851(3) 0.0517(11) Uani 1 1 d . . . . .
H5 H 0.665163 0.885466 0.708483 0.062 Uiso 1 1 calc R U . . .
C6 C 0.5062(5) 0.7096(7) 0.6347(2) 0.0452(9) Uani 1 1 d . . . . .
C7 C 0.6220(6) 0.5607(7) 0.6178(3) 0.0508(11) Uani 1 1 d . . . . .
H7 H 0.734291 0.568879 0.640087 0.061 Uiso 1 1 calc R U . . .
C8 C 0.5733(6) 0.4031(7) 0.5690(3) 0.0521(11) Uani 1 1 d . . . . .
H8 H 0.653507 0.305618 0.558542 0.062 Uiso 1 1 calc R U . . .
C9 C 0.4074(5) 0.3834(6) 0.5342(3) 0.0463(10) Uani 1 1 d . . . . .
C10 C 0.2884(5) 0.5318(6) 0.5505(2) 0.0421(9) Uani 1 1 d . . . . .
C11 C 0.3381(5) 0.6962(6) 0.6001(2) 0.0415(9) Uani 1 1 d . . . . .
C12 C 0.2196(5) 0.8468(6) 0.6158(2) 0.0420(9) Uani 1 1 d . . . . .
C13 C 0.1159(5) 0.5232(7) 0.5168(3) 0.0484(10) Uani 1 1 d . . . . .
H13 H 0.080427 0.415379 0.483789 0.058 Uiso 1 1 calc R U . . .
C14 C 0.0038(5) 0.6675(7) 0.5317(3) 0.0478(10) Uani 1 1 d . . . . .
H14 H -0.107845 0.657769 0.508730 0.057 Uiso 1 1 calc R U . . .
C15 C 0.0509(5) 0.8349(7) 0.5817(3) 0.0468(10) Uani 1 1 d . . . . .
C16 C -0.0638(6) 0.9833(7) 0.5983(3) 0.0558(12) Uani 1 1 d . . . . .
H16 H -0.176058 0.975872 0.575816 0.067 Uiso 1 1 calc R U . . .
C17 C 0.3572(6) 0.2074(7) 0.4873(3) 0.0491(10) Uani 1 1 d . . . . .
H17 H 0.248710 0.157370 0.493567 0.059 Uiso 1 1 calc R U . . .
C18 C 0.4466(6) 0.1075(7) 0.4360(3) 0.0496(10) Uani 1 1 d . . . . .
C19 C 0.3781(6) -0.0795(7) 0.4053(3) 0.0539(11) Uani 1 1 d . . . . .
C20 C 0.6067(6) 0.1703(6) 0.4033(3) 0.0471(10) Uani 1 1 d . . . . .
C21 C 0.7344(6) 0.0326(7) 0.3935(3) 0.0524(10) Uani 1 1 d . . . . .
H21 H 0.720489 -0.100801 0.408990 0.063 Uiso 1 1 calc R U . . .
C22 C 0.8815(6) 0.0891(8) 0.3614(3) 0.0561(11) Uani 1 1 d . . . . .
H22 H 0.966654 -0.006138 0.356123 0.067 Uiso 1 1 calc R U . . .
C23 C 0.9051(6) 0.2831(8) 0.3368(3) 0.0553(11) Uani 1 1 d . . . . .
C24 C 1.0620(7) 0.3441(10) 0.2997(3) 0.0704(15) Uani 1 1 d . . . . .
H24A H 1.118631 0.449569 0.331083 0.106 Uiso 1 1 calc R U . . .
H24B H 1.031846 0.391975 0.246169 0.106 Uiso 1 1 calc R U . . .
H24C H 1.136780 0.230038 0.297942 0.106 Uiso 1 1 calc R U . . .
C25 C 0.7762(6) 0.4202(7) 0.3461(3) 0.0577(12) Uani 1 1 d . . . . .
H25 H 0.789801 0.553161 0.330057 0.069 Uiso 1 1 calc R U . . .
C26 C 0.6290(6) 0.3657(6) 0.3784(3) 0.0534(11) Uani 1 1 d . . . . .
H26 H 0.543817 0.460928 0.383494 0.064 Uiso 1 1 calc R U . . .

loop_
_atom_site_aniso_label
_atom_site_aniso_U_11
_atom_site_aniso_U_22
_atom_site_aniso_U_33
_atom_site_aniso_U_23
_atom_site_aniso_U_13
_atom_site_aniso_U_12
N1 0.080(3) 0.056(2) 0.065(3) -0.003(2) 0.011(2) -0.004(2)
C1 0.065(3) 0.062(3) 0.061(3) -0.001(2) 0.005(2) 0.018(2)
C2 0.069(3) 0.051(3) 0.049(3) -0.002(2) 0.004(2) 0.012(2)
C3 0.054(3) 0.047(2) 0.041(2) 0.0018(18) 0.0062(19) 0.0039(19)
C4 0.057(3) 0.056(3) 0.043(2) -0.005(2) 0.001(2) -0.003(2)
C5 0.050(2) 0.062(3) 0.042(2) -0.003(2) -0.0004(19) 0.001(2)
C6 0.043(2) 0.052(2) 0.041(2) 0.0006(19) 0.0035(17) -0.0007(18)
C7 0.040(2) 0.060(3) 0.052(3) -0.002(2) -0.0002(19) 0.006(2)
C8 0.051(2) 0.054(2) 0.051(3) 0.000(2) 0.004(2) 0.008(2)
C9 0.049(2) 0.049(2) 0.042(2) 0.0016(19) 0.0066(18) 0.0016(19)
C10 0.044(2) 0.045(2) 0.038(2) 0.0006(17) 0.0057(16) -0.0001(17)
C11 0.044(2) 0.044(2) 0.037(2) 0.0035(16) 0.0051(16) 0.0026(16)
C12 0.042(2) 0.045(2) 0.039(2) 0.0052(17) 0.0058(16) 0.0038(16)
C13 0.047(2) 0.052(2) 0.046(2) -0.002(2) 0.0042(19) -0.0017(19)
C14 0.040(2) 0.057(3) 0.046(2) 0.0018(19) 0.0026(17) -0.0005(18)
C15 0.044(2) 0.052(2) 0.045(2) 0.0066(19) 0.0062(17) 0.0061(18)
C16 0.050(3) 0.061(3) 0.057(3) 0.002(2) 0.004(2) 0.011(2)
C17 0.052(2) 0.047(2) 0.049(2) 0.0012(18) 0.0065(19) 0.0022(18)
C18 0.056(3) 0.045(2) 0.048(2) -0.0004(19) 0.0065(19) 0.0008(19)
C19 0.064(3) 0.044(2) 0.055(3) 0.001(2) 0.007(2) 0.000(2)
C20 0.050(2) 0.047(2) 0.045(2) -0.0022(18) 0.0050(18) 0.0021(18)
C21 0.057(3) 0.048(2) 0.052(2) -0.0009(19) 0.003(2) 0.005(2)
C22 0.053(3) 0.061(3) 0.054(3) -0.005(2) 0.004(2) 0.004(2)
C23 0.054(3) 0.067(3) 0.045(2) -0.007(2) 0.0032(19) -0.003(2)
C24 0.062(3) 0.093(4) 0.058(3) -0.005(3) 0.012(2) -0.007(3)
C25 0.067(3) 0.050(2) 0.056(3) -0.001(2) 0.009(2) -0.003(2)
C26 0.061(3) 0.045(2) 0.056(3) 0.000(2) 0.011(2) 0.003(2)

_geom_special_details            
;
 All esds (except the esd in the dihedral angle between two l.s. planes)
 are estimated using the full covariance matrix.  The cell esds are taken
 into account individually in the estimation of esds in distances, angles
 and torsion angles; correlations between esds in cell parameters are only
 used when they are defined by crystal symmetry.  An approximate (isotropic)
 treatment of cell esds is used for estimating esds involving l.s. planes.
;
loop_
_geom_bond_atom_site_label_1
_geom_bond_atom_site_label_2
_geom_bond_distance
_geom_bond_site_symmetry_2
_geom_bond_publ_flag
N1 C19 1.149(6) . ?
C1 H1 0.9400 . ?
C1 C2 1.381(8) . ?
C1 C16 1.391(8) . ?
C2 H2 0.9400 . ?
C2 C3 1.390(6) . ?
C3 C4 1.425(6) . ?
C3 C12 1.420(6) . ?
C4 H4 0.9400 . ?
C4 C5 1.358(7) . ?
C5 H5 0.9400 . ?
C5 C6 1.433(6) . ?
C6 C7 1.404(6) . ?
C6 C11 1.414(6) . ?
C7 H7 0.9400 . ?
C7 C8 1.374(7) . ?
C8 H8 0.9400 . ?
C8 C9 1.402(6) . ?
C9 C10 1.415(6) . ?
C9 C17 1.457(6) . ?
C10 C11 1.418(6) . ?
C10 C13 1.440(6) . ?
C11 C12 1.421(5) . ?
C12 C15 1.415(6) . ?
C13 H13 0.9400 . ?
C13 C14 1.353(6) . ?
C14 H14 0.9400 . ?
C14 C15 1.433(6) . ?
C15 C16 1.394(6) . ?
C16 H16 0.9400 . ?
C17 H17 0.9400 . ?
C17 C18 1.346(6) . ?
C18 C19 1.444(6) . ?
C18 C20 1.492(6) . ?
C20 C21 1.391(6) . ?
C20 C26 1.390(6) . ?
C21 H21 0.9400 . ?
C21 C22 1.385(7) . ?
C22 H22 0.9400 . ?
C22 C23 1.381(7) . ?
C23 C24 1.500(7) . ?
C23 C25 1.395(7) . ?
C24 H24A 0.9700 . ?
C24 H24B 0.9700 . ?
C24 H24C 0.9700 . ?
C25 H25 0.9400 . ?
C25 C26 1.382(7) . ?
C26 H26 0.9400 . ?

loop_
_geom_angle_atom_site_label_1
_geom_angle_atom_site_label_2
_geom_angle_atom_site_label_3
_geom_angle
_geom_angle_site_symmetry_1
_geom_angle_site_symmetry_3
_geom_angle_publ_flag
C2 C1 H1 119.9 . . ?
C2 C1 C16 120.2(5) . . ?
C16 C1 H1 119.9 . . ?
C1 C2 H2 119.4 . . ?
C1 C2 C3 121.3(5) . . ?
C3 C2 H2 119.4 . . ?
C2 C3 C4 122.1(4) . . ?
C2 C3 C12 118.9(4) . . ?
C12 C3 C4 119.0(4) . . ?
C3 C4 H4 119.5 . . ?
C5 C4 C3 121.0(4) . . ?
C5 C4 H4 119.5 . . ?
C4 C5 H5 119.4 . . ?
C4 C5 C6 121.1(4) . . ?
C6 C5 H5 119.4 . . ?
C7 C6 C5 122.0(4) . . ?
C7 C6 C11 118.9(4) . . ?
C11 C6 C5 119.1(4) . . ?
C6 C7 H7 119.6 . . ?
C8 C7 C6 120.8(4) . . ?
C8 C7 H7 119.6 . . ?
C7 C8 H8 119.0 . . ?
C7 C8 C9 121.9(4) . . ?
C9 C8 H8 119.0 . . ?
C8 C9 C10 118.2(4) . . ?
C8 C9 C17 120.5(4) . . ?
C10 C9 C17 121.2(4) . . ?
C9 C10 C11 120.2(4) . . ?
C9 C10 C13 121.7(4) . . ?
C11 C10 C13 118.1(4) . . ?
C6 C11 C10 119.9(4) . . ?
C6 C11 C12 119.7(4) . . ?
C10 C11 C12 120.4(3) . . ?
C3 C12 C11 120.1(4) . . ?
C15 C12 C3 119.6(4) . . ?
C15 C12 C11 120.3(4) . . ?
C10 C13 H13 119.4 . . ?
C14 C13 C10 121.2(4) . . ?
C14 C13 H13 119.4 . . ?
C13 C14 H14 119.1 . . ?
C13 C14 C15 121.8(4) . . ?
C15 C14 H14 119.1 . . ?
C12 C15 C14 118.3(4) . . ?
C16 C15 C12 119.5(4) . . ?
C16 C15 C14 122.3(4) . . ?
C1 C16 C15 120.5(5) . . ?
C1 C16 H16 119.8 . . ?
C15 C16 H16 119.8 . . ?
C9 C17 H17 115.9 . . ?
C18 C17 C9 128.1(4) . . ?
C18 C17 H17 115.9 . . ?
C17 C18 C19 117.3(4) . . ?
C17 C18 C20 127.9(4) . . ?
C19 C18 C20 114.8(4) . . ?
N1 C19 C18 178.5(5) . . ?
C21 C20 C18 120.8(4) . . ?
C26 C20 C18 120.8(4) . . ?
C26 C20 C21 118.3(4) . . ?
C20 C21 H21 119.5 . . ?
C22 C21 C20 121.0(4) . . ?
C22 C21 H21 119.5 . . ?
C21 C22 H22 119.5 . . ?
C23 C22 C21 121.1(5) . . ?
C23 C22 H22 119.5 . . ?
C22 C23 C24 121.4(5) . . ?
C22 C23 C25 117.7(5) . . ?
C25 C23 C24 120.9(5) . . ?
C23 C24 H24A 109.5 . . ?
C23 C24 H24B 109.5 . . ?
C23 C24 H24C 109.5 . . ?
H24A C24 H24B 109.5 . . ?
H24A C24 H24C 109.5 . . ?
H24B C24 H24C 109.5 . . ?
C23 C25 H25 119.1 . . ?
C26 C25 C23 121.8(5) . . ?
C26 C25 H25 119.1 . . ?
C20 C26 H26 119.9 . . ?
C25 C26 C20 120.1(4) . . ?
C25 C26 H26 119.9 . . ?

loop_
_geom_torsion_atom_site_label_1
_geom_torsion_atom_site_label_2
_geom_torsion_atom_site_label_3
_geom_torsion_atom_site_label_4
_geom_torsion
_geom_torsion_site_symmetry_1
_geom_torsion_site_symmetry_2
_geom_torsion_site_symmetry_3
_geom_torsion_site_symmetry_4
_geom_torsion_publ_flag
C1 C2 C3 C4 -179.7(5) . . . . ?
C1 C2 C3 C12 -0.2(7) . . . . ?
C2 C1 C16 C15 0.3(8) . . . . ?
C2 C3 C4 C5 179.1(5) . . . . ?
C2 C3 C12 C11 -179.5(4) . . . . ?
C2 C3 C12 C15 0.6(6) . . . . ?
C3 C4 C5 C6 0.6(7) . . . . ?
C3 C12 C15 C14 -179.8(4) . . . . ?
C3 C12 C15 C16 -0.6(6) . . . . ?
C4 C3 C12 C11 0.0(6) . . . . ?
C4 C3 C12 C15 -179.9(4) . . . . ?
C4 C5 C6 C7 178.8(4) . . . . ?
C4 C5 C6 C11 -0.3(7) . . . . ?
C5 C6 C7 C8 -179.7(4) . . . . ?
C5 C6 C11 C10 -179.5(4) . . . . ?
C5 C6 C11 C12 -0.1(6) . . . . ?
C6 C7 C8 C9 -0.1(7) . . . . ?
C6 C11 C12 C3 0.3(5) . . . . ?
C6 C11 C12 C15 -179.8(4) . . . . ?
C7 C6 C11 C10 1.3(6) . . . . ?
C7 C6 C11 C12 -179.3(4) . . . . ?
C7 C8 C9 C10 0.1(7) . . . . ?
C7 C8 C9 C17 -175.7(4) . . . . ?
C8 C9 C10 C11 0.7(6) . . . . ?
C8 C9 C10 C13 179.6(4) . . . . ?
C8 C9 C17 C18 -38.9(7) . . . . ?
C9 C10 C11 C6 -1.4(6) . . . . ?
C9 C10 C11 C12 179.2(4) . . . . ?
C9 C10 C13 C14 -178.9(4) . . . . ?
C9 C17 C18 C19 171.3(4) . . . . ?
C9 C17 C18 C20 -11.7(8) . . . . ?
C10 C9 C17 C18 145.4(5) . . . . ?
C10 C11 C12 C3 179.7(4) . . . . ?
C10 C11 C12 C15 -0.5(5) . . . . ?
C10 C13 C14 C15 -0.1(7) . . . . ?
C11 C6 C7 C8 -0.6(7) . . . . ?
C11 C10 C13 C14 0.0(6) . . . . ?
C11 C12 C15 C14 0.3(6) . . . . ?
C11 C12 C15 C16 179.6(4) . . . . ?
C12 C3 C4 C5 -0.4(7) . . . . ?
C12 C15 C16 C1 0.1(7) . . . . ?
C13 C10 C11 C6 179.6(4) . . . . ?
C13 C10 C11 C12 0.3(5) . . . . ?
C13 C14 C15 C12 0.0(6) . . . . ?
C13 C14 C15 C16 -179.2(4) . . . . ?
C14 C15 C16 C1 179.3(5) . . . . ?
C16 C1 C2 C3 -0.3(8) . . . . ?
C17 C9 C10 C11 176.4(4) . . . . ?
C17 C9 C10 C13 -4.6(6) . . . . ?
C17 C18 C20 C21 140.5(5) . . . . ?
C17 C18 C20 C26 -42.5(7) . . . . ?
C18 C20 C21 C22 178.4(4) . . . . ?
C18 C20 C26 C25 -178.2(4) . . . . ?
C19 C18 C20 C21 -42.5(6) . . . . ?
C19 C18 C20 C26 134.6(5) . . . . ?
C20 C21 C22 C23 -1.0(7) . . . . ?
C21 C20 C26 C25 -1.1(7) . . . . ?
C21 C22 C23 C24 -178.2(5) . . . . ?
C21 C22 C23 C25 0.4(7) . . . . ?
C22 C23 C25 C26 -0.2(7) . . . . ?
C23 C25 C26 C20 0.6(7) . . . . ?
C24 C23 C25 C26 178.4(5) . . . . ?
C26 C20 C21 C22 1.3(6) . . . . ?

_shelx_res_file                  
;
TITL mo_20241022zcy_0m_a_a.res in Pc
    mo_20241022zcy_0m_a.res
    created by SHELXL-2018/3 at 14:49:23 on 22-Oct-2024
REM Old TITL mo_20241022ZCY_0m_a.res in Pc
REM SHELXT solution in Pc: R1 0.125, Rweak 0.001, Alpha 0.001
REM <I/s> 0.296 for 154 systematic absences, Orientation as input
REM Flack x = -9.990 ( 9.990 ) from 991 Parsons' quotients
REM Formula found by SHELXT: C20
CELL 0.71073 7.9507 6.6959 16.8907 90 95.01 90
ZERR 2 0.0002 0.0003 0.0006 0 0.001 0
LATT -1
SYMM +X,-Y,0.5+Z
SFAC C H N
UNIT 52 34 2

L.S. 20
PLAN  5
TEMP -53.16
CONF
list 4
MORE -1
BOND $H
fmap 2
acta
OMIT -1 0 0
REM <olex2.extras>
REM <HklSrc "%.\\mo_20241022ZCY_0m_a.hkl">
REM </olex2.extras>

WGHT    0.069900    0.452500
EXTI    0.108773
FVAR       1.58079
N1    3    0.325341   -0.227673    0.379381    11.00000    0.07994    0.05575 =
         0.06501   -0.00281    0.01057   -0.00447
C1    1   -0.013462    1.142184    0.647824    11.00000    0.06511    0.06232 =
         0.06109   -0.00097    0.00498    0.01812
AFIX  43
H1    2   -0.091848    1.241228    0.658902    11.00000   -1.20000
AFIX   0
C2    1    0.151337    1.154905    0.680784    11.00000    0.06869    0.05114 =
         0.04911   -0.00248    0.00427    0.01169
AFIX  43
H2    2    0.183882    1.263409    0.713966    11.00000   -1.20000
AFIX   0
C3    1    0.270086    1.010376    0.665856    11.00000    0.05353    0.04744 =
         0.04117    0.00175    0.00620    0.00394
C4    1    0.440519    1.020524    0.699674    11.00000    0.05709    0.05617 =
         0.04269   -0.00490    0.00148   -0.00326
AFIX  43
H4    2    0.475090    1.128852    0.732562    11.00000   -1.20000
AFIX   0
C5    1    0.553733    0.876089    0.685112    11.00000    0.05036    0.06208 =
         0.04174   -0.00332   -0.00040    0.00094
AFIX  43
H5    2    0.665163    0.885466    0.708483    11.00000   -1.20000
AFIX   0
C6    1    0.506158    0.709644    0.634715    11.00000    0.04252    0.05151 =
         0.04141    0.00061    0.00354   -0.00066
C7    1    0.621991    0.560684    0.617763    11.00000    0.03979    0.06019 =
         0.05177   -0.00224   -0.00019    0.00569
AFIX  43
H7    2    0.734291    0.568879    0.640087    11.00000   -1.20000
AFIX   0
C8    1    0.573270    0.403102    0.568958    11.00000    0.05121    0.05414 =
         0.05078   -0.00015    0.00378    0.00823
AFIX  43
H8    2    0.653507    0.305618    0.558542    11.00000   -1.20000
AFIX   0
C9    1    0.407398    0.383393    0.534227    11.00000    0.04894    0.04872 =
         0.04185    0.00159    0.00657    0.00165
C10   1    0.288404    0.531773    0.550503    11.00000    0.04355    0.04526 =
         0.03775    0.00059    0.00570   -0.00007
C11   1    0.338114    0.696209    0.600081    11.00000    0.04371    0.04413 =
         0.03680    0.00346    0.00508    0.00260
C12   1    0.219638    0.846771    0.615833    11.00000    0.04238    0.04485 =
         0.03919    0.00523    0.00584    0.00377
C13   1    0.115870    0.523185    0.516781    11.00000    0.04707    0.05237 =
         0.04591   -0.00181    0.00422   -0.00172
AFIX  43
H13   2    0.080427    0.415379    0.483789    11.00000   -1.20000
AFIX   0
C14   1    0.003845    0.667535    0.531737    11.00000    0.03967    0.05731 =
         0.04634    0.00182    0.00263   -0.00052
AFIX  43
H14   2   -0.107845    0.657769    0.508730    11.00000   -1.20000
AFIX   0
C15   1    0.050911    0.834892    0.581709    11.00000    0.04442    0.05157 =
         0.04485    0.00661    0.00616    0.00606
C16   1   -0.063822    0.983258    0.598282    11.00000    0.04972    0.06050 =
         0.05695    0.00168    0.00377    0.01069
AFIX  43
H16   2   -0.176058    0.975872    0.575816    11.00000   -1.20000
AFIX   0
C17   1    0.357185    0.207433    0.487259    11.00000    0.05215    0.04658 =
         0.04898    0.00121    0.00652    0.00219
AFIX  43
H17   2    0.248710    0.157370    0.493567    11.00000   -1.20000
AFIX   0
C18   1    0.446624    0.107524    0.435955    11.00000    0.05581    0.04520 =
         0.04804   -0.00039    0.00648    0.00078
C19   1    0.378120   -0.079484    0.405284    11.00000    0.06356    0.04369 =
         0.05491    0.00087    0.00720   -0.00026
C20   1    0.606746    0.170261    0.403253    11.00000    0.04988    0.04668 =
         0.04490   -0.00222    0.00502    0.00207
C21   1    0.734352    0.032614    0.393510    11.00000    0.05684    0.04834 =
         0.05172   -0.00088    0.00307    0.00534
AFIX  43
H21   2    0.720489   -0.100801    0.408990    11.00000   -1.20000
AFIX   0
C22   1    0.881479    0.089107    0.361358    11.00000    0.05283    0.06100 =
         0.05436   -0.00536    0.00353    0.00398
AFIX  43
H22   2    0.966654   -0.006138    0.356123    11.00000   -1.20000
AFIX   0
C23   1    0.905150    0.283135    0.336849    11.00000    0.05387    0.06654 =
         0.04526   -0.00698    0.00317   -0.00330
C24   1    1.061954    0.344062    0.299732    11.00000    0.06156    0.09307 =
         0.05773   -0.00535    0.01188   -0.00745
AFIX 137
H24A  2    1.118631    0.449569    0.331083    11.00000   -1.50000
H24B  2    1.031846    0.391975    0.246169    11.00000   -1.50000
H24C  2    1.136780    0.230038    0.297942    11.00000   -1.50000
AFIX   0
C25   1    0.776223    0.420171    0.346145    11.00000    0.06700    0.05036 =
         0.05649   -0.00116    0.00940   -0.00280
AFIX  43
H25   2    0.789801    0.553161    0.330057    11.00000   -1.20000
AFIX   0
C26   1    0.629035    0.365669    0.378379    11.00000    0.06054    0.04454 =
         0.05608   -0.00002    0.01116    0.00323
AFIX  43
H26   2    0.543817    0.460928    0.383494    11.00000   -1.20000
AFIX   0
HKLF 4


REM  mo_20241022zcy_0m_a_a.res in Pc
REM wR2 = 0.1935, GooF = S = 1.091, Restrained GooF = 1.090 for all data
REM R1 = 0.0639 for 2835 Fo > 4sig(Fo) and 0.0974 for all 3983 data
REM 246 parameters refined using 2 restraints

END

WGHT      0.0699      0.4524

REM Highest difference peak  0.292,  deepest hole -0.207,  1-sigma level  0.050
Q1    1   0.4523  0.5406  0.5872  11.00000  0.05    0.29
Q2    1   0.1036  0.9976  0.6317  11.00000  0.05    0.28
Q3    1   0.1732  0.6830  0.5672  11.00000  0.05    0.26
Q4    1   0.3840  0.8606  0.6520  11.00000  0.05    0.26
Q5    1   0.6090  0.0775  0.4862  11.00000  0.05    0.24
;
_shelx_res_checksum              58244
_olex2_submission_special_instructions 'No special instructions were received'
####################################################################### 
# 
# This file contains crystal structure data downloaded from the 
# Cambridge Structural Database (CSD) hosted by the Cambridge 
# Crystallographic Data Centre (CCDC).
# 
# Full information about CCDC data access policies and citation 
# guidelines are available at http://www.ccdc.cam.ac.uk/access/V1 
# 
# Audit and citation data items may have been added by the CCDC. 
# Please retain this information to preserve the provenance of 
# this file and to allow appropriate attribution of the data. 
# 
#######################################################################

data_mo_pycf3_0m_a
_database_code_depnum_ccdc_archive 'CCDC 2433820'
loop_
_audit_author_name
_audit_author_address
'Xing Feng'
;Guangdong University of Technology
China
;
_audit_update_record             
;
2025-03-25 deposited with the CCDC.	2025-08-07 downloaded from the CCDC.
;
_audit_creation_date             2025-03-20
_audit_creation_method           
;
Olex2 1.5
(compiled 2025.03.04 svn.red2d20d0 for OlexSys, GUI svn.r7188)
;
_shelx_SHELXL_version_number     2018/3
_chemical_name_common            ?
_chemical_name_systematic        ?
_chemical_formula_moiety         '2(C26 H14 F3 N)'
_chemical_formula_sum            'C52 H28 F6 N2'
_chemical_formula_weight         794.76
_chemical_melting_point          ?
loop_
_atom_type_symbol
_atom_type_description
_atom_type_scat_dispersion_real
_atom_type_scat_dispersion_imag
_atom_type_scat_source
C C 0.0033 0.0016 'International Tables Vol C Tables 4.2.6.8 and 6.1.1.4'
H H 0.0000 0.0000 'International Tables Vol C Tables 4.2.6.8 and 6.1.1.4'
F F 0.0171 0.0103 'International Tables Vol C Tables 4.2.6.8 and 6.1.1.4'
N N 0.0061 0.0033 'International Tables Vol C Tables 4.2.6.8 and 6.1.1.4'

_shelx_space_group_comment       
;
The symmetry employed for this shelxl refinement is uniquely defined
by the following loop, which should always be used as a source of
symmetry information in preference to the above space-group names.
They are only intended as comments.
;
_space_group_crystal_system      monoclinic
_space_group_IT_number           14
_space_group_name_H-M_alt        'P 1 21/c 1'
_space_group_name_Hall           '-P 2ybc'
loop_
_space_group_symop_operation_xyz
'x, y, z'
'-x, y+1/2, -z+1/2'
'-x, -y, -z'
'x, -y-1/2, z-1/2'

_cell_length_a                   8.102(2)
_cell_length_b                   34.566(12)
_cell_length_c                   13.851(5)
_cell_angle_alpha                90
_cell_angle_beta                 100.625(11)
_cell_angle_gamma                90
_cell_volume                     3813(2)
_cell_formula_units_Z            4
_cell_measurement_reflns_used    8338
_cell_measurement_temperature    300.01
_cell_measurement_theta_max      27.57
_cell_measurement_theta_min      2.79
_shelx_estimated_absorpt_T_max   ?
_shelx_estimated_absorpt_T_min   ?
_exptl_absorpt_coefficient_mu    0.101
_exptl_absorpt_correction_T_max  ?
_exptl_absorpt_correction_T_min  ?
_exptl_absorpt_correction_type   none
_exptl_absorpt_process_details   ?
_exptl_absorpt_special_details   ?
_exptl_crystal_colour            ?
_exptl_crystal_density_diffrn    1.385
_exptl_crystal_density_meas      ?
_exptl_crystal_density_method    ?
_exptl_crystal_description       block
_exptl_crystal_F_000             1632
_exptl_crystal_size_max          ?
_exptl_crystal_size_mid          ?
_exptl_crystal_size_min          ?
_exptl_transmission_factor_max   ?
_exptl_transmission_factor_min   ?
_diffrn_reflns_av_R_equivalents  0.1572
_diffrn_reflns_av_unetI/netI     0.0842
_diffrn_reflns_Laue_measured_fraction_full 0.995
_diffrn_reflns_Laue_measured_fraction_max 0.995
_diffrn_reflns_limit_h_max       8
_diffrn_reflns_limit_h_min       -9
_diffrn_reflns_limit_k_max       38
_diffrn_reflns_limit_k_min       -41
_diffrn_reflns_limit_l_max       16
_diffrn_reflns_limit_l_min       -16
_diffrn_reflns_number            28890
_diffrn_reflns_point_group_measured_fraction_full 0.995
_diffrn_reflns_point_group_measured_fraction_max 0.995
_diffrn_reflns_theta_full        25.000
_diffrn_reflns_theta_max         25.000
_diffrn_reflns_theta_min         2.316
_diffrn_ambient_temperature      300.01
_diffrn_detector_area_resol_mean ?
_diffrn_measured_fraction_theta_full 0.995
_diffrn_measured_fraction_theta_max 0.995
_diffrn_measurement_device_type  'Bruker APEX-II CCD'
_diffrn_measurement_method       '\f and \w scans'
_diffrn_radiation_type           MoK\a
_diffrn_radiation_wavelength     0.71073
_diffrn_source                   ?
_diffrn_source_current           1.0
_diffrn_source_power             0.05
_diffrn_source_voltage           50.0
_diffrn_standards_number         0
_reflns_Friedel_coverage         0.000
_reflns_Friedel_fraction_full    .
_reflns_Friedel_fraction_max     .
_reflns_number_gt                3920
_reflns_number_total             6698
_reflns_special_details          
;
 Reflections were merged by SHELXL according to the crystal
 class for the calculation of statistics and refinement.
 
 Structure factors included contributions from the .fab file.
 
 _reflns_Friedel_fraction is defined as the number of unique
 Friedel pairs measured divided by the number that would be
 possible theoretically, ignoring centric projections and
 systematic absences.
;
_reflns_threshold_expression     'I > 2\s(I)'
_computing_cell_refinement       ?
_computing_data_collection       ?
_computing_data_reduction        ?
_computing_molecular_graphics    'Olex2 1.5 (Dolomanov et al., 2009)'
_computing_publication_material  'Olex2 1.5 (Dolomanov et al., 2009)'
_computing_structure_refinement  'SHELXL 2018/3 (Sheldrick, 2015)'
_computing_structure_solution    'SHELXT 2018/2 (Sheldrick, 2018)'
_refine_diff_density_max         0.394
_refine_diff_density_min         -0.323
_refine_diff_density_rms         0.074
_refine_ls_extinction_coef       0.037(3)
_refine_ls_extinction_expression Fc^*^=kFc[1+0.001xFc^2^\l^3^/sin(2\q)]^-1/4^
_refine_ls_extinction_method     'SHELXL-2018/3 (Sheldrick 2018)'
_refine_ls_goodness_of_fit_ref   0.925
_refine_ls_hydrogen_treatment    constr
_refine_ls_matrix_type           full
_refine_ls_number_parameters     542
_refine_ls_number_reflns         6698
_refine_ls_number_restraints     18
_refine_ls_R_factor_all          0.1947
_refine_ls_R_factor_gt           0.1421
_refine_ls_restrained_S_all      0.937
_refine_ls_shift/su_max          0.087
_refine_ls_shift/su_mean         0.017
_refine_ls_structure_factor_coef Fsqd
_refine_ls_weighting_details     
'w=1/[\s^2^(Fo^2^)+(0.0100P)^2^+16.0000P] where P=(Fo^2^+2Fc^2^)/3'
_refine_ls_weighting_scheme      calc
_refine_ls_wR_factor_gt          0.2438
_refine_ls_wR_factor_ref         0.2949
_refine_special_details          ?
_olex2_refinement_description    
;
1. Uiso/Uaniso restraints and constraints
Uanis(N2) \\sim Ueq, Uanis(N1) \\sim Ueq: with sigma of 0.01 and sigma for
terminal atoms of 0.01
Uanis(C48) \\sim Ueq: with sigma of 0.01 and sigma for terminal atoms of 0.02
2.a Aromatic/amide H refined with riding coordinates:
 C1(H1), C2(H2), C4(H4), C5(H5), C7(H7), C8(H8), C9(H9), C11(H11), C12(H12),
 C17(H17), C22(H22), C23(H23), C25(H25), C26(H26), C28(H28), C29(H29), C31(H31),
  C32(H32), C34(H34), C35(H35), C36(H36), C38(H38), C39(H39), C44(H44),
 C48(H48), C49(H49), C51(H51), C52(H52)
;
_atom_sites_solution_hydrogens   geom
_atom_sites_solution_primary     dual
_atom_sites_solution_secondary   ?
loop_
_atom_site_label
_atom_site_type_symbol
_atom_site_fract_x
_atom_site_fract_y
_atom_site_fract_z
_atom_site_U_iso_or_equiv
_atom_site_adp_type
_atom_site_occupancy
_atom_site_site_symmetry_order
_atom_site_calc_flag
_atom_site_refinement_flags_posn
_atom_site_refinement_flags_adp
_atom_site_refinement_flags_occupancy
_atom_site_disorder_assembly
_atom_site_disorder_group
F1 F 0.5824(7) 0.93016(12) 0.7151(4) 0.1325(17) Uani 1 1 d . . . . .
F2 F 0.6720(7) 0.94065(12) 0.5809(4) 0.153(2) Uani 1 1 d . . . . .
F3 F 0.4115(7) 0.94088(11) 0.5803(4) 0.1332(17) Uani 1 1 d . . . . .
N1 N 0.4735(10) 0.74966(17) 0.3292(5) 0.121(2) Uani 1 1 d . U . . .
C1 C 0.3498(7) 0.67729(15) 0.4701(4) 0.0732(14) Uani 1 1 d . . . . .
H1 H 0.297769 0.696109 0.426972 0.088 Uiso 1 1 calc R U . . .
C2 C 0.3142(8) 0.63823(17) 0.4487(5) 0.0819(16) Uani 1 1 d . . . . .
H2 H 0.241775 0.631370 0.391068 0.098 Uiso 1 1 calc R U . . .
C3 C 0.3878(7) 0.60949(15) 0.5142(4) 0.0731(14) Uani 1 1 d . . . . .
C4 C 0.3487(9) 0.56843(17) 0.4959(5) 0.0925(19) Uani 1 1 d . . . . .
H4 H 0.275419 0.561025 0.439152 0.111 Uiso 1 1 calc R U . . .
C5 C 0.4181(9) 0.54143(17) 0.5607(5) 0.0919(19) Uani 1 1 d . . . . .
H5 H 0.389703 0.515638 0.547594 0.110 Uiso 1 1 calc R U . . .
C6 C 0.5317(8) 0.55047(15) 0.6473(5) 0.0817(17) Uani 1 1 d . . . . .
C7 C 0.6040(10) 0.52276(18) 0.7167(6) 0.099(2) Uani 1 1 d . . . . .
H7 H 0.577368 0.496803 0.705039 0.119 Uiso 1 1 calc R U . . .
C8 C 0.7123(10) 0.53282(18) 0.8007(6) 0.104(2) Uani 1 1 d . . . . .
H8 H 0.755617 0.513630 0.845299 0.125 Uiso 1 1 calc R U . . .
C9 C 0.7598(9) 0.57171(17) 0.8214(5) 0.0900(18) Uani 1 1 d . . . . .
H9 H 0.836209 0.578222 0.877732 0.108 Uiso 1 1 calc R U . . .
C10 C 0.6875(7) 0.60051(14) 0.7537(4) 0.0729(15) Uani 1 1 d . . . . .
C11 C 0.7317(7) 0.64134(16) 0.7723(4) 0.0751(15) Uani 1 1 d . . . . .
H11 H 0.808764 0.648420 0.827838 0.090 Uiso 1 1 calc R U . . .
C12 C 0.6589(7) 0.66888(14) 0.7075(4) 0.0675(13) Uani 1 1 d . . . . .
H12 H 0.688719 0.694610 0.720339 0.081 Uiso 1 1 calc R U . . .
C13 C 0.5395(6) 0.66012(13) 0.6212(4) 0.0604(12) Uani 1 1 d . . . . .
C14 C 0.4610(7) 0.68869(14) 0.5541(4) 0.0641(13) Uani 1 1 d . . . . .
C15 C 0.5002(7) 0.61975(13) 0.6002(4) 0.0633(13) Uani 1 1 d . . . . .
C16 C 0.5747(7) 0.59086(14) 0.6680(4) 0.0679(13) Uani 1 1 d . . . . .
C17 C 0.4900(7) 0.73006(14) 0.5787(4) 0.0700(14) Uani 1 1 d . . . . .
H17 H 0.510484 0.736325 0.645103 0.084 Uiso 1 1 calc R U . . .
C19 C 0.4902(7) 0.76005(14) 0.5148(4) 0.0690(14) Uani 1 1 d . . . . .
C20 C 0.4817(9) 0.75380(16) 0.4125(4) 0.0863(18) Uani 1 1 d . . . . .
C21 C 0.5095(7) 0.80169(13) 0.5454(4) 0.0662(13) Uani 1 1 d . . . . .
C22 C 0.4798(7) 0.81399(15) 0.6365(4) 0.0765(15) Uani 1 1 d . . . . .
H22 H 0.449093 0.796187 0.680337 0.092 Uiso 1 1 calc R U . . .
C23 C 0.4963(8) 0.85344(17) 0.6620(5) 0.0844(17) Uani 1 1 d . . . . .
H23 H 0.475339 0.861750 0.722448 0.101 Uiso 1 1 calc R U . . .
C24 C 0.5435(8) 0.87965(17) 0.5975(5) 0.0834(17) Uani 1 1 d . . . . .
C25 C 0.5749(9) 0.86804(16) 0.5081(5) 0.0914(19) Uani 1 1 d . . . . .
H25 H 0.607407 0.885985 0.465139 0.110 Uiso 1 1 calc R U . . .
C26 C 0.5578(8) 0.82877(16) 0.4818(4) 0.0833(17) Uani 1 1 d . . . . .
H26 H 0.578920 0.820814 0.421077 0.100 Uiso 1 1 calc R U . . .
C27 C 0.5536(11) 0.9229(2) 0.6230(7) 0.109(2) Uani 1 1 d . . . . .
F4 F 0.2210(7) 0.92347(12) 0.7344(4) 0.1311(17) Uani 1 1 d . . . . .
F5 F 0.0405(6) 0.94608(10) 0.6141(3) 0.1252(16) Uani 1 1 d . . . . .
F6 F -0.0347(7) 0.92516(11) 0.7463(4) 0.1409(19) Uani 1 1 d . . . . .
N2 N -0.0252(10) 0.75833(16) 0.3348(4) 0.117(2) Uani 1 1 d . U . . .
C28 C -0.1521(7) 0.68000(15) 0.4629(4) 0.0725(14) Uani 1 1 d . . . . .
H28 H -0.199362 0.699638 0.420787 0.087 Uiso 1 1 calc R U . . .
C29 C -0.1922(8) 0.64139(16) 0.4373(4) 0.0778(15) Uani 1 1 d . . . . .
H29 H -0.263369 0.635526 0.378428 0.093 Uiso 1 1 calc R U . . .
C30 C -0.1227(7) 0.61128(14) 0.5025(4) 0.0674(13) Uani 1 1 d . . . . .
C31 C -0.1662(8) 0.57078(16) 0.4798(5) 0.0853(18) Uani 1 1 d . . . . .
H31 H -0.238573 0.564254 0.421845 0.102 Uiso 1 1 calc R U . . .
C32 C -0.0997(9) 0.54293(17) 0.5440(6) 0.096(2) Uani 1 1 d . . . . .
H32 H -0.129700 0.517364 0.528938 0.115 Uiso 1 1 calc R U . . .
C33 C 0.0124(8) 0.55054(14) 0.6326(5) 0.0763(16) Uani 1 1 d . . . . .
C34 C 0.0807(10) 0.52159(17) 0.6995(6) 0.099(2) Uani 1 1 d . . . . .
H34 H 0.052360 0.495885 0.685090 0.119 Uiso 1 1 calc R U . . .
C35 C 0.1871(10) 0.53019(19) 0.7846(6) 0.101(2) Uani 1 1 d . . . . .
H35 H 0.229243 0.510254 0.827133 0.122 Uiso 1 1 calc R U . . .
C36 C 0.2352(9) 0.56875(17) 0.8101(5) 0.0919(19) Uani 1 1 d . . . . .
H36 H 0.308600 0.574258 0.868346 0.110 Uiso 1 1 calc R U . . .
C37 C 0.1688(7) 0.59879(14) 0.7446(4) 0.0723(14) Uani 1 1 d . . . . .
C38 C 0.2152(7) 0.63879(15) 0.7661(4) 0.0742(14) Uani 1 1 d . . . . .
H38 H 0.291762 0.644742 0.822786 0.089 Uiso 1 1 calc R U . . .
C39 C 0.1484(7) 0.66781(14) 0.7046(4) 0.0668(13) Uani 1 1 d . . . . .
H39 H 0.179696 0.693232 0.720552 0.080 Uiso 1 1 calc R U . . .
C40 C 0.0318(6) 0.66015(12) 0.6162(3) 0.0557(11) Uani 1 1 d . . . . .
C41 C -0.0434(7) 0.68972(13) 0.5498(3) 0.0611(12) Uani 1 1 d . . . . .
C42 C -0.0113(6) 0.62035(12) 0.5905(4) 0.0591(12) Uani 1 1 d . . . . .
C43 C 0.0572(7) 0.59063(12) 0.6567(4) 0.0643(13) Uani 1 1 d . . . . .
C44 C -0.0130(7) 0.73070(13) 0.5797(4) 0.0683(14) Uani 1 1 d . . . . .
H44 H 0.007686 0.735286 0.647059 0.082 Uiso 1 1 calc R U . . .
C45 C -0.0114(7) 0.76270(13) 0.5215(4) 0.0670(13) Uani 1 1 d . . . . .
C46 C -0.0187(9) 0.75910(15) 0.4190(4) 0.0830(17) Uani 1 1 d . . . . .
C47 C 0.0062(7) 0.80284(13) 0.5627(4) 0.0659(13) Uani 1 1 d . . . . .
C48 C -0.0313(8) 0.81139(15) 0.6538(4) 0.0789(16) Uani 1 1 d . U . . .
H48 H -0.068850 0.791838 0.690542 0.095 Uiso 1 1 calc R U . . .
C49 C -0.0134(8) 0.84905(15) 0.6916(5) 0.0836(17) Uani 1 1 d . . . . .
H49 H -0.038307 0.854347 0.753192 0.100 Uiso 1 1 calc R U . . .
C50 C 0.0412(7) 0.87829(14) 0.6374(4) 0.0749(15) Uani 1 1 d . . . . .
C51 C 0.0782(8) 0.87090(15) 0.5471(5) 0.0836(17) Uani 1 1 d . . . . .
H51 H 0.115258 0.890742 0.511061 0.100 Uiso 1 1 calc R U . . .
C52 C 0.0600(7) 0.83293(14) 0.5082(4) 0.0754(15) Uani 1 1 d . . . . .
H52 H 0.083871 0.827943 0.446243 0.090 Uiso 1 1 calc R U . . .
C53 C 0.0650(10) 0.91875(18) 0.6811(6) 0.096(2) Uani 1 1 d . . . . .

loop_
_atom_site_aniso_label
_atom_site_aniso_U_11
_atom_site_aniso_U_22
_atom_site_aniso_U_33
_atom_site_aniso_U_23
_atom_site_aniso_U_13
_atom_site_aniso_U_12
F1 0.188(5) 0.089(3) 0.118(3) -0.033(2) 0.019(3) -0.008(3)
F2 0.190(5) 0.087(3) 0.197(5) -0.026(3) 0.076(4) -0.048(3)
F3 0.164(4) 0.066(2) 0.165(4) -0.005(2) 0.019(3) 0.014(3)
N1 0.194(6) 0.082(4) 0.093(4) -0.003(3) 0.046(4) -0.012(4)
C1 0.083(4) 0.062(3) 0.076(3) 0.000(3) 0.018(3) 0.001(3)
C2 0.089(4) 0.076(4) 0.083(4) -0.007(3) 0.021(3) -0.011(3)
C3 0.084(4) 0.058(3) 0.083(4) -0.009(3) 0.030(3) -0.006(3)
C4 0.107(5) 0.067(4) 0.110(5) -0.017(3) 0.035(4) -0.019(3)
C5 0.107(5) 0.058(3) 0.117(5) -0.018(3) 0.036(4) -0.016(3)
C6 0.097(4) 0.049(3) 0.111(5) 0.003(3) 0.050(4) 0.001(3)
C7 0.116(6) 0.059(4) 0.131(6) 0.010(4) 0.050(5) 0.009(3)
C8 0.136(6) 0.058(4) 0.130(6) 0.025(4) 0.057(5) 0.025(4)
C9 0.112(5) 0.073(4) 0.092(4) 0.014(3) 0.038(4) 0.023(3)
C10 0.089(4) 0.054(3) 0.084(4) 0.008(3) 0.038(3) 0.013(3)
C11 0.086(4) 0.070(3) 0.072(3) 0.002(3) 0.021(3) 0.005(3)
C12 0.088(4) 0.049(3) 0.071(3) -0.001(2) 0.028(3) 0.001(2)
C13 0.073(3) 0.048(2) 0.066(3) 0.000(2) 0.028(2) 0.000(2)
C14 0.076(3) 0.056(3) 0.065(3) -0.003(2) 0.025(3) 0.000(2)
C15 0.078(3) 0.047(2) 0.072(3) -0.002(2) 0.032(3) -0.002(2)
C16 0.082(3) 0.052(3) 0.077(3) -0.003(2) 0.033(3) 0.003(2)
C17 0.091(4) 0.056(3) 0.069(3) 0.001(2) 0.031(3) -0.002(3)
C19 0.092(4) 0.057(3) 0.063(3) 0.000(2) 0.028(3) 0.007(3)
C20 0.140(6) 0.056(3) 0.068(4) 0.005(3) 0.034(4) 0.003(3)
C21 0.085(3) 0.046(2) 0.071(3) 0.002(2) 0.025(3) 0.003(2)
C22 0.099(4) 0.056(3) 0.077(3) 0.001(3) 0.024(3) 0.007(3)
C23 0.102(4) 0.069(4) 0.083(4) -0.011(3) 0.022(3) 0.006(3)
C24 0.097(4) 0.066(3) 0.088(4) -0.008(3) 0.020(3) -0.004(3)
C25 0.117(5) 0.053(3) 0.109(5) 0.011(3) 0.035(4) -0.004(3)
C26 0.110(5) 0.062(3) 0.084(4) 0.006(3) 0.034(3) 0.000(3)
C27 0.118(6) 0.080(5) 0.129(7) -0.012(5) 0.023(5) -0.008(4)
F4 0.152(4) 0.088(3) 0.149(4) -0.030(3) 0.014(3) -0.026(3)
F5 0.182(4) 0.052(2) 0.143(4) 0.009(2) 0.032(3) 0.002(2)
F6 0.206(5) 0.068(2) 0.173(4) -0.029(2) 0.098(4) -0.002(3)
N2 0.192(6) 0.077(3) 0.092(4) 0.000(3) 0.048(4) -0.016(4)
C28 0.090(4) 0.064(3) 0.066(3) 0.003(2) 0.021(3) -0.001(3)
C29 0.091(4) 0.069(3) 0.076(3) -0.010(3) 0.024(3) -0.015(3)
C30 0.080(3) 0.053(3) 0.074(3) -0.008(2) 0.030(3) -0.007(2)
C31 0.100(4) 0.063(3) 0.100(4) -0.025(3) 0.037(4) -0.025(3)
C32 0.124(6) 0.052(3) 0.123(6) -0.011(3) 0.051(5) -0.016(3)
C33 0.096(4) 0.044(3) 0.098(4) -0.004(3) 0.044(3) -0.007(3)
C34 0.135(6) 0.048(3) 0.130(6) 0.022(4) 0.063(5) 0.013(3)
C35 0.117(6) 0.070(4) 0.126(6) 0.029(4) 0.047(5) 0.018(4)
C36 0.115(5) 0.069(4) 0.099(4) 0.021(3) 0.038(4) 0.019(3)
C37 0.090(4) 0.053(3) 0.079(4) 0.009(2) 0.030(3) 0.008(3)
C38 0.085(4) 0.063(3) 0.077(3) 0.006(3) 0.021(3) 0.004(3)
C39 0.088(4) 0.051(3) 0.065(3) -0.001(2) 0.024(3) 0.002(2)
C40 0.072(3) 0.036(2) 0.064(3) -0.0012(19) 0.027(2) 0.000(2)
C41 0.082(3) 0.046(2) 0.060(3) -0.002(2) 0.023(2) -0.003(2)
C42 0.076(3) 0.043(2) 0.064(3) -0.002(2) 0.027(2) -0.004(2)
C43 0.087(3) 0.037(2) 0.077(3) 0.006(2) 0.035(3) 0.003(2)
C44 0.095(4) 0.045(3) 0.068(3) 0.003(2) 0.024(3) -0.001(2)
C45 0.092(4) 0.048(3) 0.067(3) 0.001(2) 0.028(3) 0.005(2)
C46 0.127(5) 0.053(3) 0.076(4) 0.000(3) 0.038(4) -0.003(3)
C47 0.084(3) 0.046(2) 0.070(3) 0.003(2) 0.022(3) 0.000(2)
C48 0.112(4) 0.049(3) 0.081(3) 0.000(2) 0.032(3) 0.003(3)
C49 0.107(5) 0.059(3) 0.091(4) -0.009(3) 0.032(3) 0.004(3)
C50 0.088(4) 0.047(3) 0.093(4) -0.006(3) 0.026(3) -0.001(3)
C51 0.105(5) 0.051(3) 0.098(4) 0.010(3) 0.028(4) -0.008(3)
C52 0.096(4) 0.052(3) 0.083(4) 0.001(3) 0.030(3) -0.004(3)
C53 0.116(6) 0.066(4) 0.114(5) -0.010(4) 0.040(5) -0.010(4)

_geom_special_details            
;
 All esds (except the esd in the dihedral angle between two l.s. planes)
 are estimated using the full covariance matrix.  The cell esds are taken
 into account individually in the estimation of esds in distances, angles
 and torsion angles; correlations between esds in cell parameters are only
 used when they are defined by crystal symmetry.  An approximate (isotropic)
 treatment of cell esds is used for estimating esds involving l.s. planes.
;
loop_
_geom_bond_atom_site_label_1
_geom_bond_atom_site_label_2
_geom_bond_distance
_geom_bond_site_symmetry_2
_geom_bond_publ_flag
F1 C27 1.279(9) . ?
F2 C27 1.357(9) . ?
F3 C27 1.346(9) . ?
N1 C20 1.152(7) . ?
C1 H1 0.9300 . ?
C1 C2 1.401(7) . ?
C1 C14 1.391(7) . ?
C2 H2 0.9300 . ?
C2 C3 1.402(8) . ?
C3 C4 1.466(7) . ?
C3 C15 1.405(7) . ?
C4 H4 0.9300 . ?
C4 C5 1.343(9) . ?
C5 H5 0.9300 . ?
C5 C6 1.406(9) . ?
C6 C7 1.406(9) . ?
C6 C16 1.454(7) . ?
C7 H7 0.9300 . ?
C7 C8 1.367(10) . ?
C8 H8 0.9300 . ?
C8 C9 1.413(9) . ?
C9 H9 0.9300 . ?
C9 C10 1.418(7) . ?
C10 C11 1.467(7) . ?
C10 C16 1.398(8) . ?
C11 H11 0.9300 . ?
C11 C12 1.365(7) . ?
C12 H12 0.9300 . ?
C12 C13 1.424(7) . ?
C13 C14 1.423(7) . ?
C13 C15 1.449(6) . ?
C14 C17 1.479(7) . ?
C15 C16 1.427(7) . ?
C17 H17 0.9300 . ?
C17 C19 1.363(7) . ?
C19 C20 1.422(7) . ?
C19 C21 1.500(7) . ?
C21 C22 1.394(7) . ?
C21 C26 1.390(7) . ?
C22 H22 0.9300 . ?
C22 C23 1.409(7) . ?
C23 H23 0.9300 . ?
C23 C24 1.376(8) . ?
C24 C25 1.370(8) . ?
C24 C27 1.535(9) . ?
C25 H25 0.9300 . ?
C25 C26 1.406(8) . ?
C26 H26 0.9300 . ?
F4 C53 1.351(8) . ?
F5 C53 1.313(8) . ?
F6 C53 1.337(8) . ?
N2 C46 1.157(7) . ?
C28 H28 0.9300 . ?
C28 C29 1.404(7) . ?
C28 C41 1.395(7) . ?
C29 H29 0.9300 . ?
C29 C30 1.424(7) . ?
C30 C31 1.464(7) . ?
C30 C42 1.411(7) . ?
C31 H31 0.9300 . ?
C31 C32 1.353(9) . ?
C32 H32 0.9300 . ?
C32 C33 1.410(9) . ?
C33 C34 1.406(8) . ?
C33 C43 1.456(7) . ?
C34 H34 0.9300 . ?
C34 C35 1.359(10) . ?
C35 H35 0.9300 . ?
C35 C36 1.415(9) . ?
C36 H36 0.9300 . ?
C36 C37 1.418(7) . ?
C37 C38 1.449(7) . ?
C37 C43 1.404(7) . ?
C38 H38 0.9300 . ?
C38 C39 1.361(7) . ?
C39 H39 0.9300 . ?
C39 C40 1.426(7) . ?
C40 C41 1.434(6) . ?
C40 C42 1.447(6) . ?
C41 C44 1.484(6) . ?
C42 C43 1.420(6) . ?
C44 H44 0.9300 . ?
C44 C45 1.370(6) . ?
C45 C46 1.416(7) . ?
C45 C47 1.497(6) . ?
C47 C48 1.384(7) . ?
C47 C52 1.401(7) . ?
C48 H48 0.9300 . ?
C48 C49 1.401(7) . ?
C49 H49 0.9300 . ?
C49 C50 1.380(8) . ?
C50 C51 1.363(8) . ?
C50 C53 1.522(8) . ?
C51 H51 0.9300 . ?
C51 C52 1.416(7) . ?
C52 H52 0.9300 . ?

loop_
_geom_angle_atom_site_label_1
_geom_angle_atom_site_label_2
_geom_angle_atom_site_label_3
_geom_angle
_geom_angle_site_symmetry_1
_geom_angle_site_symmetry_3
_geom_angle_publ_flag
C2 C1 H1 119.1 . . ?
C14 C1 H1 119.1 . . ?
C14 C1 C2 121.8(5) . . ?
C1 C2 H2 120.0 . . ?
C1 C2 C3 120.0(6) . . ?
C3 C2 H2 120.0 . . ?
C2 C3 C4 121.5(6) . . ?
C2 C3 C15 120.1(5) . . ?
C15 C3 C4 118.4(5) . . ?
C3 C4 H4 119.8 . . ?
C5 C4 C3 120.5(6) . . ?
C5 C4 H4 119.8 . . ?
C4 C5 H5 118.6 . . ?
C4 C5 C6 122.8(6) . . ?
C6 C5 H5 118.6 . . ?
C5 C6 C16 118.5(6) . . ?
C7 C6 C5 123.8(6) . . ?
C7 C6 C16 117.7(6) . . ?
C6 C7 H7 119.0 . . ?
C8 C7 C6 122.0(6) . . ?
C8 C7 H7 119.0 . . ?
C7 C8 H8 119.2 . . ?
C7 C8 C9 121.5(6) . . ?
C9 C8 H8 119.2 . . ?
C8 C9 H9 121.0 . . ?
C8 C9 C10 118.0(7) . . ?
C10 C9 H9 121.0 . . ?
C9 C10 C11 120.1(6) . . ?
C16 C10 C9 121.3(5) . . ?
C16 C10 C11 118.6(5) . . ?
C10 C11 H11 120.2 . . ?
C12 C11 C10 119.6(5) . . ?
C12 C11 H11 120.2 . . ?
C11 C12 H12 118.4 . . ?
C11 C12 C13 123.2(5) . . ?
C13 C12 H12 118.4 . . ?
C12 C13 C15 117.6(4) . . ?
C14 C13 C12 123.6(4) . . ?
C14 C13 C15 118.8(5) . . ?
C1 C14 C13 119.5(5) . . ?
C1 C14 C17 121.1(5) . . ?
C13 C14 C17 119.2(5) . . ?
C3 C15 C13 119.9(5) . . ?
C3 C15 C16 120.7(5) . . ?
C16 C15 C13 119.4(5) . . ?
C10 C16 C6 119.5(5) . . ?
C10 C16 C15 121.5(5) . . ?
C15 C16 C6 119.0(5) . . ?
C14 C17 H17 116.4 . . ?
C19 C17 C14 127.3(5) . . ?
C19 C17 H17 116.4 . . ?
C17 C19 C20 121.7(5) . . ?
C17 C19 C21 124.0(5) . . ?
C20 C19 C21 114.2(4) . . ?
N1 C20 C19 178.3(7) . . ?
C22 C21 C19 121.5(5) . . ?
C26 C21 C19 119.6(5) . . ?
C26 C21 C22 119.0(5) . . ?
C21 C22 H22 120.1 . . ?
C21 C22 C23 119.9(5) . . ?
C23 C22 H22 120.1 . . ?
C22 C23 H23 120.0 . . ?
C24 C23 C22 120.0(6) . . ?
C24 C23 H23 120.0 . . ?
C23 C24 C27 120.1(6) . . ?
C25 C24 C23 121.0(5) . . ?
C25 C24 C27 118.8(6) . . ?
C24 C25 H25 120.3 . . ?
C24 C25 C26 119.4(6) . . ?
C26 C25 H25 120.3 . . ?
C21 C26 C25 120.8(6) . . ?
C21 C26 H26 119.6 . . ?
C25 C26 H26 119.6 . . ?
F1 C27 F2 109.0(7) . . ?
F1 C27 F3 109.4(7) . . ?
F1 C27 C24 114.4(7) . . ?
F2 C27 C24 110.7(7) . . ?
F3 C27 F2 102.6(7) . . ?
F3 C27 C24 110.1(6) . . ?
C29 C28 H28 119.1 . . ?
C41 C28 H28 119.1 . . ?
C41 C28 C29 121.8(5) . . ?
C28 C29 H29 120.4 . . ?
C28 C29 C30 119.3(5) . . ?
C30 C29 H29 120.4 . . ?
C29 C30 C31 120.7(5) . . ?
C42 C30 C29 120.0(4) . . ?
C42 C30 C31 119.2(5) . . ?
C30 C31 H31 120.4 . . ?
C32 C31 C30 119.2(6) . . ?
C32 C31 H31 120.4 . . ?
C31 C32 H32 118.2 . . ?
C31 C32 C33 123.6(5) . . ?
C33 C32 H32 118.2 . . ?
C32 C33 C43 118.1(5) . . ?
C34 C33 C32 123.5(6) . . ?
C34 C33 C43 118.4(6) . . ?
C33 C34 H34 119.2 . . ?
C35 C34 C33 121.7(6) . . ?
C35 C34 H34 119.1 . . ?
C34 C35 H35 119.2 . . ?
C34 C35 C36 121.6(6) . . ?
C36 C35 H35 119.2 . . ?
C35 C36 H36 120.8 . . ?
C35 C36 C37 118.4(7) . . ?
C37 C36 H36 120.8 . . ?
C36 C37 C38 120.9(6) . . ?
C43 C37 C36 121.0(5) . . ?
C43 C37 C38 118.1(5) . . ?
C37 C38 H38 119.5 . . ?
C39 C38 C37 121.1(5) . . ?
C39 C38 H38 119.5 . . ?
C38 C39 H39 119.2 . . ?
C38 C39 C40 121.6(5) . . ?
C40 C39 H39 119.2 . . ?
C39 C40 C41 123.6(4) . . ?
C39 C40 C42 118.6(4) . . ?
C41 C40 C42 117.7(4) . . ?
C28 C41 C40 120.5(4) . . ?
C28 C41 C44 121.1(5) . . ?
C40 C41 C44 118.2(4) . . ?
C30 C42 C40 120.7(4) . . ?
C30 C42 C43 120.6(4) . . ?
C43 C42 C40 118.7(4) . . ?
C37 C43 C33 118.9(5) . . ?
C37 C43 C42 121.8(4) . . ?
C42 C43 C33 119.3(5) . . ?
C41 C44 H44 115.7 . . ?
C45 C44 C41 128.7(5) . . ?
C45 C44 H44 115.7 . . ?
C44 C45 C46 121.1(5) . . ?
C44 C45 C47 122.3(5) . . ?
C46 C45 C47 116.5(4) . . ?
N2 C46 C45 176.3(6) . . ?
C48 C47 C45 121.6(4) . . ?
C48 C47 C52 118.4(5) . . ?
C52 C47 C45 120.0(5) . . ?
C47 C48 H48 119.5 . . ?
C47 C48 C49 121.0(5) . . ?
C49 C48 H48 119.5 . . ?
C48 C49 H49 120.0 . . ?
C50 C49 C48 119.9(5) . . ?
C50 C49 H49 120.0 . . ?
C49 C50 C53 119.1(5) . . ?
C51 C50 C49 120.6(5) . . ?
C51 C50 C53 120.3(5) . . ?
C50 C51 H51 120.1 . . ?
C50 C51 C52 119.8(5) . . ?
C52 C51 H51 120.1 . . ?
C47 C52 C51 120.3(5) . . ?
C47 C52 H52 119.9 . . ?
C51 C52 H52 119.9 . . ?
F4 C53 C50 111.4(6) . . ?
F5 C53 F4 107.7(6) . . ?
F5 C53 F6 109.1(6) . . ?
F5 C53 C50 112.8(6) . . ?
F6 C53 F4 103.4(6) . . ?
F6 C53 C50 111.9(5) . . ?

loop_
_geom_torsion_atom_site_label_1
_geom_torsion_atom_site_label_2
_geom_torsion_atom_site_label_3
_geom_torsion_atom_site_label_4
_geom_torsion
_geom_torsion_site_symmetry_1
_geom_torsion_site_symmetry_2
_geom_torsion_site_symmetry_3
_geom_torsion_site_symmetry_4
_geom_torsion_publ_flag
C1 C2 C3 C4 177.8(5) . . . . ?
C1 C2 C3 C15 -1.5(8) . . . . ?
C1 C14 C17 C19 -34.2(9) . . . . ?
C2 C1 C14 C13 -0.8(8) . . . . ?
C2 C1 C14 C17 -176.5(5) . . . . ?
C2 C3 C4 C5 -178.7(6) . . . . ?
C2 C3 C15 C13 0.2(8) . . . . ?
C2 C3 C15 C16 179.3(5) . . . . ?
C3 C4 C5 C6 -0.9(10) . . . . ?
C3 C15 C16 C6 -0.4(7) . . . . ?
C3 C15 C16 C10 179.7(5) . . . . ?
C4 C3 C15 C13 -179.0(5) . . . . ?
C4 C3 C15 C16 0.1(8) . . . . ?
C4 C5 C6 C7 179.1(6) . . . . ?
C4 C5 C6 C16 0.5(9) . . . . ?
C5 C6 C7 C8 -179.1(6) . . . . ?
C5 C6 C16 C10 -180.0(5) . . . . ?
C5 C6 C16 C15 0.2(8) . . . . ?
C6 C7 C8 C9 -1.2(11) . . . . ?
C7 C6 C16 C10 1.4(8) . . . . ?
C7 C6 C16 C15 -178.5(5) . . . . ?
C7 C8 C9 C10 2.0(10) . . . . ?
C8 C9 C10 C11 179.5(5) . . . . ?
C8 C9 C10 C16 -1.1(9) . . . . ?
C9 C10 C11 C12 -178.8(5) . . . . ?
C9 C10 C16 C6 -0.6(8) . . . . ?
C9 C10 C16 C15 179.3(5) . . . . ?
C10 C11 C12 C13 0.2(8) . . . . ?
C11 C10 C16 C6 178.9(5) . . . . ?
C11 C10 C16 C15 -1.3(8) . . . . ?
C11 C12 C13 C14 178.9(5) . . . . ?
C11 C12 C13 C15 -2.7(7) . . . . ?
C12 C13 C14 C1 177.9(5) . . . . ?
C12 C13 C14 C17 -6.3(7) . . . . ?
C12 C13 C15 C3 -177.8(5) . . . . ?
C12 C13 C15 C16 3.1(7) . . . . ?
C13 C14 C17 C19 150.1(6) . . . . ?
C13 C15 C16 C6 178.7(5) . . . . ?
C13 C15 C16 C10 -1.2(7) . . . . ?
C14 C1 C2 C3 1.8(9) . . . . ?
C14 C13 C15 C3 0.7(7) . . . . ?
C14 C13 C15 C16 -178.4(4) . . . . ?
C14 C17 C19 C20 -8.0(10) . . . . ?
C14 C17 C19 C21 175.7(5) . . . . ?
C15 C3 C4 C5 0.6(9) . . . . ?
C15 C13 C14 C1 -0.4(7) . . . . ?
C15 C13 C14 C17 175.3(4) . . . . ?
C16 C6 C7 C8 -0.5(10) . . . . ?
C16 C10 C11 C12 1.8(8) . . . . ?
C17 C19 C21 C22 -19.1(9) . . . . ?
C17 C19 C21 C26 161.0(6) . . . . ?
C19 C21 C22 C23 -178.9(5) . . . . ?
C19 C21 C26 C25 179.3(6) . . . . ?
C20 C19 C21 C22 164.4(6) . . . . ?
C20 C19 C21 C26 -15.5(8) . . . . ?
C21 C22 C23 C24 -0.7(9) . . . . ?
C22 C21 C26 C25 -0.6(9) . . . . ?
C22 C23 C24 C25 0.0(10) . . . . ?
C22 C23 C24 C27 177.2(6) . . . . ?
C23 C24 C25 C26 0.4(11) . . . . ?
C23 C24 C27 F1 26.5(11) . . . . ?
C23 C24 C27 F2 150.2(7) . . . . ?
C23 C24 C27 F3 -97.0(8) . . . . ?
C24 C25 C26 C21 -0.1(10) . . . . ?
C25 C24 C27 F1 -156.2(7) . . . . ?
C25 C24 C27 F2 -32.6(10) . . . . ?
C25 C24 C27 F3 80.2(9) . . . . ?
C26 C21 C22 C23 1.0(9) . . . . ?
C27 C24 C25 C26 -176.8(6) . . . . ?
C28 C29 C30 C31 178.0(5) . . . . ?
C28 C29 C30 C42 -1.7(8) . . . . ?
C28 C41 C44 C45 -32.6(9) . . . . ?
C29 C28 C41 C40 0.1(8) . . . . ?
C29 C28 C41 C44 -175.0(5) . . . . ?
C29 C30 C31 C32 -179.1(6) . . . . ?
C29 C30 C42 C40 0.9(7) . . . . ?
C29 C30 C42 C43 179.2(5) . . . . ?
C30 C31 C32 C33 -0.8(10) . . . . ?
C30 C42 C43 C33 0.5(7) . . . . ?
C30 C42 C43 C37 179.8(5) . . . . ?
C31 C30 C42 C40 -178.8(5) . . . . ?
C31 C30 C42 C43 -0.5(7) . . . . ?
C31 C32 C33 C34 179.7(6) . . . . ?
C31 C32 C33 C43 0.9(9) . . . . ?
C32 C33 C34 C35 -179.3(6) . . . . ?
C32 C33 C43 C37 -180.0(5) . . . . ?
C32 C33 C43 C42 -0.7(8) . . . . ?
C33 C34 C35 C36 -0.3(11) . . . . ?
C34 C33 C43 C37 1.2(8) . . . . ?
C34 C33 C43 C42 -179.6(5) . . . . ?
C34 C35 C36 C37 0.4(10) . . . . ?
C35 C36 C37 C38 -179.2(6) . . . . ?
C35 C36 C37 C43 0.3(9) . . . . ?
C36 C37 C38 C39 -178.4(5) . . . . ?
C36 C37 C43 C33 -1.1(8) . . . . ?
C36 C37 C43 C42 179.7(5) . . . . ?
C37 C38 C39 C40 -0.6(8) . . . . ?
C38 C37 C43 C33 178.4(5) . . . . ?
C38 C37 C43 C42 -0.8(8) . . . . ?
C38 C39 C40 C41 179.2(5) . . . . ?
C38 C39 C40 C42 -2.1(7) . . . . ?
C39 C40 C41 C28 177.7(5) . . . . ?
C39 C40 C41 C44 -7.1(7) . . . . ?
C39 C40 C42 C30 -178.3(4) . . . . ?
C39 C40 C42 C43 3.4(7) . . . . ?
C40 C41 C44 C45 152.3(6) . . . . ?
C40 C42 C43 C33 178.9(4) . . . . ?
C40 C42 C43 C37 -1.9(7) . . . . ?
C41 C28 C29 C30 1.2(8) . . . . ?
C41 C40 C42 C30 0.4(7) . . . . ?
C41 C40 C42 C43 -178.0(4) . . . . ?
C41 C44 C45 C46 -8.5(10) . . . . ?
C41 C44 C45 C47 174.4(5) . . . . ?
C42 C30 C31 C32 0.6(8) . . . . ?
C42 C40 C41 C28 -0.9(7) . . . . ?
C42 C40 C41 C44 174.3(4) . . . . ?
C43 C33 C34 C35 -0.5(9) . . . . ?
C43 C37 C38 C39 2.1(8) . . . . ?
C44 C45 C47 C48 -21.0(9) . . . . ?
C44 C45 C47 C52 159.7(6) . . . . ?
C45 C47 C48 C49 179.7(6) . . . . ?
C45 C47 C52 C51 -179.5(5) . . . . ?
C46 C45 C47 C48 161.9(6) . . . . ?
C46 C45 C47 C52 -17.4(8) . . . . ?
C47 C48 C49 C50 0.4(10) . . . . ?
C48 C47 C52 C51 1.2(9) . . . . ?
C48 C49 C50 C51 0.0(10) . . . . ?
C48 C49 C50 C53 -178.1(6) . . . . ?
C49 C50 C51 C52 0.2(10) . . . . ?
C49 C50 C53 F4 88.2(8) . . . . ?
C49 C50 C53 F5 -150.5(6) . . . . ?
C49 C50 C53 F6 -27.0(10) . . . . ?
C50 C51 C52 C47 -0.8(9) . . . . ?
C51 C50 C53 F4 -89.9(8) . . . . ?
C51 C50 C53 F5 31.4(10) . . . . ?
C51 C50 C53 F6 154.9(7) . . . . ?
C52 C47 C48 C49 -1.0(9) . . . . ?
C53 C50 C51 C52 178.3(6) . . . . ?

_smtbx_masks_special_details     ?
loop_
_smtbx_masks_void_nr
_smtbx_masks_void_average_x
_smtbx_masks_void_average_y
_smtbx_masks_void_average_z
_smtbx_masks_void_volume
_smtbx_masks_void_count_electrons
_smtbx_masks_void_content
1 0.178 -0.006 0.487 9.2 0.7 ?
2 0.178 0.506 0.988 9.2 0.7 ?
3 0.822 0.006 0.513 9.2 0.7 ?
4 0.822 0.494 0.012 9.2 0.7 ?

_smtbx_masks_void_probe_radius   1.2
_smtbx_masks_void_truncation_radius 1.2
_shelx_res_file                  
;
TITL mo_pycf3_0m_a_a.res in P2(1)/c
    mo_pycf3_0m_a.res
    created by SHELXL-2018/3 at 15:49:54 on 08-Nov-2024
REM Old TITL mo_PyCF3_0m_a.res in P2(1)/c
REM SHELXT solution in P2(1)/c: R1 0.322, Rweak 0.000, Alpha 0.022
REM <I/s> 0.731 for 136 systematic absences, Orientation as input
REM Formula found by SHELXT: C54 F6
CELL 0.71073 8.1024 34.5663 13.851 90 100.625 90
ZERR 4 0.0024 0.0119 0.0046 0 0.011 0
LATT 1
SYMM -X,0.5+Y,0.5-Z
SFAC C H F N
UNIT 208 112 24 8
ISOR 0.01 0.01 N2 N1
ISOR 0.01 0.02 C48

L.S. 10
PLAN  2
TEMP 26.86
CONF
list 4
MORE -1
BOND $H
ABIN
fmap 2
acta
OMIT -3 50
OMIT 0 4 0
REM <olex2.extras>
REM <HklSrc "%.\\mo_PyCF3_0m_a.hkl">
REM </olex2.extras>

WGHT    0.010000   16.000000
EXTI    0.037011
FVAR       0.66306
F1    3    0.582414    0.930157    0.715062    11.00000    0.18775    0.08861 =
         0.11783   -0.03290    0.01924   -0.00842
F2    3    0.672019    0.940653    0.580900    11.00000    0.18984    0.08694 =
         0.19674   -0.02554    0.07634   -0.04815
F3    3    0.411457    0.940885    0.580295    11.00000    0.16362    0.06615 =
         0.16550   -0.00533    0.01878    0.01378
N1    4    0.473508    0.749665    0.329249    11.00000    0.19447    0.08230 =
         0.09331   -0.00308    0.04604   -0.01150
C1    1    0.349822    0.677294    0.470107    11.00000    0.08296    0.06213 =
         0.07572   -0.00014    0.01790    0.00133
AFIX  43
H1    2    0.297769    0.696109    0.426972    11.00000   -1.20000
AFIX   0
C2    1    0.314188    0.638233    0.448694    11.00000    0.08921    0.07561 =
         0.08293   -0.00741    0.02145   -0.01084
AFIX  43
H2    2    0.241775    0.631370    0.391068    11.00000   -1.20000
AFIX   0
C3    1    0.387776    0.609491    0.514205    11.00000    0.08402    0.05759 =
         0.08334   -0.00928    0.02988   -0.00575
C4    1    0.348726    0.568432    0.495948    11.00000    0.10658    0.06675 =
         0.10995   -0.01698    0.03539   -0.01903
AFIX  43
H4    2    0.275419    0.561025    0.439152    11.00000   -1.20000
AFIX   0
C5    1    0.418053    0.541428    0.560654    11.00000    0.10684    0.05820 =
         0.11658   -0.01833    0.03582   -0.01553
AFIX  43
H5    2    0.389703    0.515638    0.547594    11.00000   -1.20000
AFIX   0
C6    1    0.531662    0.550475    0.647300    11.00000    0.09664    0.04927 =
         0.11115    0.00336    0.05014    0.00129
C7    1    0.603985    0.522763    0.716674    11.00000    0.11647    0.05892 =
         0.13144    0.01047    0.05012    0.00864
AFIX  43
H7    2    0.577368    0.496803    0.705039    11.00000   -1.20000
AFIX   0
C8    1    0.712251    0.532822    0.800715    11.00000    0.13642    0.05806 =
         0.12973    0.02486    0.05746    0.02543
AFIX  43
H8    2    0.755617    0.513630    0.845299    11.00000   -1.20000
AFIX   0
C9    1    0.759778    0.571710    0.821393    11.00000    0.11227    0.07316 =
         0.09195    0.01386    0.03826    0.02311
AFIX  43
H9    2    0.836209    0.578222    0.877732    11.00000   -1.20000
AFIX   0
C10   1    0.687494    0.600513    0.753707    11.00000    0.08895    0.05410 =
         0.08398    0.00806    0.03789    0.01321
C11   1    0.731668    0.641343    0.772283    11.00000    0.08646    0.06977 =
         0.07155    0.00182    0.02146    0.00516
AFIX  43
H11   2    0.808764    0.648420    0.827838    11.00000   -1.20000
AFIX   0
C12   1    0.658907    0.668883    0.707518    11.00000    0.08773    0.04880 =
         0.07096   -0.00074    0.02803    0.00060
AFIX  43
H12   2    0.688719    0.694610    0.720339    11.00000   -1.20000
AFIX   0
C13   1    0.539521    0.660118    0.621245    11.00000    0.07320    0.04785 =
         0.06567   -0.00010    0.02759   -0.00037
C14   1    0.460962    0.688686    0.554149    11.00000    0.07627    0.05580 =
         0.06499   -0.00261    0.02518    0.00025
C15   1    0.500205    0.619747    0.600175    11.00000    0.07824    0.04709 =
         0.07153   -0.00234    0.03212   -0.00176
C16   1    0.574698    0.590856    0.668006    11.00000    0.08195    0.05164 =
         0.07733   -0.00256    0.03333    0.00283
C17   1    0.490044    0.730064    0.578665    11.00000    0.09134    0.05620 =
         0.06857    0.00120    0.03092   -0.00168
AFIX  43
H17   2    0.510484    0.736325    0.645103    11.00000   -1.20000
AFIX   0
C19   1    0.490243    0.760052    0.514783    11.00000    0.09229    0.05708 =
         0.06274    0.00031    0.02778    0.00745
C20   1    0.481663    0.753804    0.412497    11.00000    0.14003    0.05635 =
         0.06807    0.00508    0.03364    0.00256
C21   1    0.509503    0.801694    0.545381    11.00000    0.08520    0.04642 =
         0.07091    0.00170    0.02487    0.00333
C22   1    0.479772    0.813988    0.636490    11.00000    0.09881    0.05649 =
         0.07723    0.00065    0.02428    0.00718
AFIX  43
H22   2    0.449093    0.796187    0.680337    11.00000   -1.20000
AFIX   0
C23   1    0.496303    0.853436    0.661999    11.00000    0.10236    0.06945 =
         0.08334   -0.01052    0.02190    0.00647
AFIX  43
H23   2    0.475339    0.861750    0.722448    11.00000   -1.20000
AFIX   0
C24   1    0.543459    0.879653    0.597471    11.00000    0.09737    0.06593 =
         0.08784   -0.00804    0.01966   -0.00375
C25   1    0.574945    0.868044    0.508064    11.00000    0.11705    0.05317 =
         0.10940    0.01068    0.03492   -0.00417
AFIX  43
H25   2    0.607407    0.885985    0.465139    11.00000   -1.20000
AFIX   0
C26   1    0.557756    0.828774    0.481766    11.00000    0.10961    0.06244 =
         0.08401    0.00571    0.03423    0.00031
AFIX  43
H26   2    0.578920    0.820814    0.421077    11.00000   -1.20000
AFIX   0
C27   1    0.553637    0.922900    0.622970    11.00000    0.11819    0.07962 =
         0.12946   -0.01216    0.02330   -0.00760
F4    3    0.220960    0.923474    0.734374    11.00000    0.15166    0.08784 =
         0.14867   -0.03020    0.01404   -0.02590
F5    3    0.040517    0.946078    0.614081    11.00000    0.18179    0.05186 =
         0.14270    0.00868    0.03208    0.00186
F6    3   -0.034659    0.925160    0.746327    11.00000    0.20564    0.06783 =
         0.17323   -0.02896    0.09757   -0.00217
N2    4   -0.025198    0.758334    0.334820    11.00000    0.19173    0.07672 =
         0.09226   -0.00020    0.04849   -0.01554
C28   1   -0.152135    0.680001    0.462886    11.00000    0.09000    0.06383 =
         0.06599    0.00254    0.02068   -0.00119
AFIX  43
H28   2   -0.199362    0.699638    0.420787    11.00000   -1.20000
AFIX   0
C29   1   -0.192224    0.641386    0.437299    11.00000    0.09145    0.06938 =
         0.07572   -0.00965    0.02374   -0.01474
AFIX  43
H29   2   -0.263369    0.635526    0.378428    11.00000   -1.20000
AFIX   0
C30   1   -0.122721    0.611284    0.502508    11.00000    0.08045    0.05314 =
         0.07445   -0.00831    0.02966   -0.00659
C31   1   -0.166174    0.570777    0.479760    11.00000    0.10034    0.06283 =
         0.09971   -0.02503    0.03695   -0.02460
AFIX  43
H31   2   -0.238573    0.564254    0.421845    11.00000   -1.20000
AFIX   0
C32   1   -0.099730    0.542930    0.544020    11.00000    0.12435    0.05200 =
         0.12298   -0.01117    0.05082   -0.01562
AFIX  43
H32   2   -0.129700    0.517364    0.528938    11.00000   -1.20000
AFIX   0
C33   1    0.012412    0.550540    0.632561    11.00000    0.09632    0.04439 =
         0.09793   -0.00431    0.04377   -0.00700
C34   1    0.080713    0.521588    0.699470    11.00000    0.13527    0.04839 =
         0.12961    0.02206    0.06330    0.01256
AFIX  43
H34   2    0.052360    0.495885    0.685090    11.00000   -1.20000
AFIX   0
C35   1    0.187054    0.530192    0.784582    11.00000    0.11671    0.07002 =
         0.12636    0.02931    0.04660    0.01839
AFIX  43
H35   2    0.229243    0.510254    0.827133    11.00000   -1.20000
AFIX   0
C36   1    0.235174    0.568752    0.810056    11.00000    0.11466    0.06945 =
         0.09852    0.02097    0.03803    0.01869
AFIX  43
H36   2    0.308600    0.574258    0.868346    11.00000   -1.20000
AFIX   0
C37   1    0.168762    0.598790    0.744581    11.00000    0.09022    0.05307 =
         0.07926    0.00883    0.03041    0.00796
C38   1    0.215159    0.638793    0.766066    11.00000    0.08471    0.06318 =
         0.07707    0.00618    0.02100    0.00439
AFIX  43
H38   2    0.291762    0.644742    0.822786    11.00000   -1.20000
AFIX   0
C39   1    0.148439    0.667806    0.704572    11.00000    0.08797    0.05136 =
         0.06501   -0.00140    0.02446    0.00226
AFIX  43
H39   2    0.179696    0.693232    0.720552    11.00000   -1.20000
AFIX   0
C40   1    0.031765    0.660147    0.616237    11.00000    0.07242    0.03636 =
         0.06363   -0.00122    0.02674    0.00026
C41   1   -0.043356    0.689725    0.549765    11.00000    0.08159    0.04572 =
         0.05955   -0.00195    0.02262   -0.00308
C42   1   -0.011310    0.620354    0.590476    11.00000    0.07591    0.04255 =
         0.06433   -0.00166    0.02725   -0.00403
C43   1    0.057170    0.590630    0.656710    11.00000    0.08665    0.03683 =
         0.07730    0.00602    0.03543    0.00282
C44   1   -0.013020    0.730704    0.579744    11.00000    0.09482    0.04529 =
         0.06833    0.00272    0.02409   -0.00053
AFIX  43
H44   2    0.007686    0.735286    0.647059    11.00000   -1.20000
AFIX   0
C45   1   -0.011432    0.762699    0.521512    11.00000    0.09161    0.04778 =
         0.06683    0.00143    0.02811    0.00459
C46   1   -0.018718    0.759100    0.418961    11.00000    0.12693    0.05348 =
         0.07609    0.00019    0.03805   -0.00273
C47   1    0.006168    0.802845    0.562656    11.00000    0.08415    0.04634 =
         0.07029    0.00316    0.02203    0.00017
C48   1   -0.031276    0.811388    0.653834    11.00000    0.11201    0.04910 =
         0.08105    0.00009    0.03192    0.00281
AFIX  43
H48   2   -0.068850    0.791838    0.690542    11.00000   -1.20000
AFIX   0
C49   1   -0.013399    0.849051    0.691625    11.00000    0.10669    0.05858 =
         0.09082   -0.00939    0.03225    0.00449
AFIX  43
H49   2   -0.038307    0.854347    0.753192    11.00000   -1.20000
AFIX   0
C50   1    0.041227    0.878292    0.637377    11.00000    0.08801    0.04746 =
         0.09265   -0.00562    0.02565   -0.00145
C51   1    0.078179    0.870895    0.547068    11.00000    0.10529    0.05107 =
         0.09814    0.01043    0.02826   -0.00757
AFIX  43
H51   2    0.115258    0.890742    0.511061    11.00000   -1.20000
AFIX   0
C52   1    0.059984    0.832928    0.508202    11.00000    0.09576    0.05248 =
         0.08324    0.00129    0.03021   -0.00376
AFIX  43
H52   2    0.083871    0.827943    0.446243    11.00000   -1.20000
AFIX   0
C53   1    0.064995    0.918753    0.681098    11.00000    0.11593    0.06560 =
         0.11395   -0.00992    0.03995   -0.00961
HKLF 4


REM  mo_pycf3_0m_a_a.res in P2(1)/c
REM wR2 = 0.2949, GooF = S = 0.925, Restrained GooF = 0.937 for all data
REM R1 = 0.1421 for 3920 Fo > 4sig(Fo) and 0.1947 for all 6698 data
REM 542 parameters refined using 18 restraints

END

WGHT      0.1590      5.6507

REM Highest difference peak  0.394,  deepest hole -0.323,  1-sigma level  0.074
Q1    1   0.1798  0.9410  0.5714  11.00000  0.05    0.39
Q2    1   0.0702  0.7534  0.3465  11.00000  0.05    0.33
;
_shelx_res_checksum              13720
_shelx_fab_file                  
;
-9 0 2 -0.0577 -0.0001
-9 0 4 -0.1346 -0.0001
-9 0 6 -0.1671 -0.0002
-9 0 8 -0.1464 -0.0002
-9 1 1 0.0144 0.0001
-9 1 2 -0.0082 -0.0001
-9 1 3 0.0991 0.0001
-9 1 4 -0.0033 0.0001
-9 1 5 0.1568 0.0002
-9 1 6 0.0041 0.0001
-9 1 7 0.1613 0.0002
-9 1 8 0.0081 0.0000
-9 2 1 0.0164 0.0002
-9 2 2 -0.0567 -0.0001
-9 2 3 0.0125 -0.0000
-9 2 4 -0.1312 -0.0001
-9 2 5 -0.0012 -0.0001
-9 2 6 -0.1625 -0.0002
-9 2 7 -0.0138 -0.0001
-9 2 8 -0.1420 -0.0002
-9 3 1 0.0147 0.0001
-9 3 2 -0.0237 -0.0001
-9 3 3 0.0945 0.0001
-9 3 4 -0.0089 0.0001
-9 3 5 0.1484 0.0002
-9 3 6 0.0130 0.0001
-9 3 7 0.1520 0.0002
-9 3 8 0.0249 0.0000
-9 4 1 0.0315 0.0001
-9 4 2 -0.0534 -0.0001
-9 4 3 0.0233 -0.0000
-9 4 4 -0.1211 -0.0001
-9 4 5 -0.0039 -0.0001
-9 4 6 -0.1489 -0.0002
-9 4 7 -0.0287 -0.0001
-9 4 8 -0.1292 -0.0002
-9 5 1 0.0150 0.0000
-9 5 2 -0.0368 -0.0001
-9 5 3 0.0854 0.0001
-9 5 4 -0.0121 0.0001
-9 5 5 0.1323 0.0002
-9 5 6 0.0236 0.0001
-9 5 7 0.1344 0.0002
-9 5 8 0.0427 0.0001
-9 6 1 0.0441 0.0001
-9 6 2 -0.0479 -0.0001
-9 6 3 0.0308 -0.0000
-9 6 4 -0.1050 -0.0001
-9 6 5 -0.0091 -0.0001
-9 6 6 -0.1276 -0.0002
-9 6 7 -0.0450 -0.0001
-9 6 8 -0.1095 -0.0002
-9 7 1 0.0148 0.0000
-9 7 2 -0.0465 -0.0000
-9 7 3 0.0721 0.0001
-9 7 4 -0.0121 0.0001
-9 7 5 0.1095 0.0002
-9 7 6 0.0362 0.0001
-9 7 7 0.1101 0.0002
-9 8 1 0.0538 0.0001
-9 8 2 -0.0398 -0.0001
-9 8 3 0.0348 -0.0000
-9 8 4 -0.0837 -0.0001
-9 8 5 -0.0169 -0.0001
-9 8 6 -0.1003 -0.0002
-9 8 7 -0.0621 -0.0001
-9 9 1 0.0131 0.0000
-9 9 2 -0.0529 -0.0000
-9 9 3 0.0552 0.0001
-9 9 4 -0.0091 0.0001
-9 9 5 0.0818 0.0002
-9 9 6 0.0497 0.0001
-9 9 7 0.0814 0.0002
-9 10 1 0.0610 0.0001
-9 10 2 -0.0291 -0.0001
-9 10 3 0.0358 -0.0000
-9 10 4 -0.0586 -0.0001
-9 10 5 -0.0258 -0.0001
-9 10 6 -0.0693 -0.0002
-9 10 7 -0.0783 -0.0001
-9 11 1 0.0093 0.0000
-9 11 2 -0.0566 -0.0000
-9 11 3 0.0352 0.0001
-9 11 4 -0.0047 0.0001
-9 11 5 0.0512 0.0002
-9 11 6 0.0621 0.0001
-9 12 1 0.0664 0.0001
-9 12 2 -0.0159 -0.0000
-9 12 3 0.0352 -0.0000
-9 12 4 -0.0312 -0.0001
-9 12 5 -0.0339 -0.0001
-9 12 6 -0.0371 -0.0002
-9 13 1 0.0030 0.0000
-9 13 2 -0.0590 -0.0000
-9 13 3 0.0134 0.0001
-9 13 4 -0.0008 0.0001
-9 13 5 0.0199 0.0002
-9 14 2 -0.0007 -0.0000
-9 14 3 0.0350 -0.0000
-9 14 4 -0.0034 -0.0001
-8 0 2 -0.0237 -0.0001
-8 0 4 -0.1456 -0.0002
-8 0 6 -0.2722 -0.0002
-8 0 8 -0.3358 -0.0003
-8 0 10 -0.3050 -0.0003
-8 1 1 -0.0144 0.0000
-8 1 2 -0.0164 -0.0004
-8 1 3 0.0800 0.0001
-8 1 4 -0.0205 -0.0002
-8 1 5 0.2130 0.0002
-8 1 6 -0.0151 0.0001
-8 1 7 0.3146 0.0003
-8 1 8 -0.0039 0.0004
-8 1 9 0.3314 0.0003
-8 1 10 0.0059 0.0005
-8 1 11 0.2585 0.0003
-8 2 1 0.0227 0.0004
-8 2 2 -0.0262 -0.0001
-8 2 3 0.0388 0.0003
-8 2 4 -0.1465 -0.0002
-8 2 5 0.0374 0.0000
-8 2 6 -0.2710 -0.0002
-8 2 7 0.0193 -0.0003
-8 2 8 -0.3333 -0.0003
-8 2 9 -0.0034 -0.0004
-8 2 10 -0.3026 -0.0003
-8 2 11 -0.0171 -0.0005
-8 3 1 -0.0091 0.0000
-8 3 2 -0.0478 -0.0004
-8 3 3 0.0835 0.0001
-8 3 4 -0.0597 -0.0001
-8 3 5 0.2124 0.0002
-8 3 6 -0.0436 0.0001
-8 3 7 0.3104 0.0003
-8 3 8 -0.0105 0.0004
-8 3 9 0.3262 0.0003
-8 3 10 0.0184 0.0005
-8 3 11 0.2547 0.0003
-8 4 1 0.0436 0.0004
-8 4 2 -0.0330 -0.0001
-8 4 3 0.0743 0.0002
-8 4 4 -0.1486 -0.0001
-8 4 5 0.0710 -0.0000
-8 4 6 -0.2668 -0.0002
-8 4 7 0.0354 -0.0003
-8 4 8 -0.3254 -0.0003
-8 4 9 -0.0088 -0.0005
-8 4 10 -0.2953 -0.0003
-8 4 11 -0.0354 -0.0005
-8 5 1 0.0004 0.0000
-8 5 2 -0.0754 -0.0003
-8 5 3 0.0895 0.0001
-8 5 4 -0.0935 -0.0001
-8 5 5 0.2103 0.0002
-8 5 6 -0.0669 0.0001
-8 5 7 0.3011 0.0002
-8 5 8 -0.0133 0.0004
-8 5 9 0.3150 0.0003
-8 5 10 0.0331 0.0005
-8 5 11 0.2465 0.0003
-8 6 1 0.0610 0.0004
-8 6 2 -0.0429 -0.0001
-8 6 3 0.1037 0.0002
-8 6 4 -0.1505 -0.0001
-8 6 5 0.0976 -0.0000
-8 6 6 -0.2583 -0.0002
-8 6 7 0.0458 -0.0003
-8 6 8 -0.3111 -0.0003
-8 6 9 -0.0177 -0.0005
-8 6 10 -0.2821 -0.0003
-8 6 11 -0.0555 -0.0005
-8 7 1 0.0127 0.0000
-8 7 2 -0.0972 -0.0003
-8 7 3 0.0962 0.0001
-8 7 4 -0.1192 -0.0001
-8 7 5 0.2051 0.0002
-8 7 6 -0.0824 0.0002
-8 7 7 0.2855 0.0002
-8 7 8 -0.0108 0.0004
-8 7 9 0.2967 0.0003
-8 7 10 0.0504 0.0005
-8 7 11 0.2329 0.0003
-8 8 1 0.0740 0.0004
-8 8 2 -0.0539 -0.0000
-8 8 3 0.1250 0.0002
-8 8 4 -0.1502 -0.0001
-8 8 5 0.1150 -0.0000
-8 8 6 -0.2442 -0.0002
-8 8 7 0.0488 -0.0003
-8 8 8 -0.2891 -0.0002
-8 8 9 -0.0307 -0.0004
-8 8 10 -0.2620 -0.0003
-8 9 1 0.0259 -0.0000
-8 9 2 -0.1119 -0.0003
-8 9 3 0.1015 0.0001
-8 9 4 -0.1351 -0.0001
-8 9 5 0.1949 0.0001
-8 9 6 -0.0888 0.0002
-8 9 7 0.2623 0.0002
-8 9 8 -0.0026 0.0004
-8 9 9 0.2704 0.0003
-8 9 10 0.0700 0.0005
-8 10 1 0.0820 0.0003
-8 10 2 -0.0637 -0.0000
-8 10 3 0.1370 0.0002
-8 10 4 -0.1459 -0.0001
-8 10 5 0.1220 -0.0001
-8 10 6 -0.2228 -0.0001
-8 10 7 0.0442 -0.0003
-8 10 8 -0.2585 -0.0002
-8 10 9 -0.0470 -0.0004
-8 10 10 -0.2341 -0.0002
-8 11 1 0.0378 -0.0000
-8 11 2 -0.1192 -0.0002
-8 11 3 0.1034 0.0000
-8 11 4 -0.1406 -0.0001
-8 11 5 0.1784 0.0001
-8 11 6 -0.0859 0.0002
-8 11 7 0.2306 0.0002
-8 11 8 0.0106 0.0004
-8 11 9 0.2355 0.0002
-8 11 10 0.0901 0.0004
-8 12 1 0.0852 0.0003
-8 12 2 -0.0705 0.0000
-8 12 3 0.1397 0.0002
-8 12 4 -0.1360 -0.0000
-8 12 5 0.1190 -0.0001
-8 12 6 -0.1937 -0.0001
-8 12 7 0.0329 -0.0003
-8 12 8 -0.2192 -0.0002
-8 12 9 -0.0649 -0.0004
-8 12 10 -0.1986 -0.0002
-8 13 1 0.0470 -0.0000
-8 13 2 -0.1193 -0.0002
-8 13 3 0.1004 -0.0000
-8 13 4 -0.1362 -0.0000
-8 13 5 0.1549 0.0001
-8 13 6 -0.0750 0.0002
-8 13 7 0.1907 0.0001
-8 13 8 0.0270 0.0003
-8 13 9 0.1927 0.0002
-8 14 1 0.0841 0.0003
-8 14 2 -0.0728 0.0000
-8 14 3 0.1340 0.0001
-8 14 4 -0.1200 -0.0000
-8 14 5 0.1073 -0.0001
-8 14 6 -0.1572 -0.0001
-8 14 7 0.0168 -0.0003
-8 14 8 -0.1725 -0.0001
-8 14 9 -0.0819 -0.0004
-8 15 1 0.0524 -0.0001
-8 15 2 -0.1134 -0.0002
-8 15 3 0.0919 -0.0000
-8 15 4 -0.1236 -0.0000
-8 15 5 0.1250 0.0000
-8 15 6 -0.0580 0.0002
-8 15 7 0.1444 0.0001
-8 15 8 0.0439 0.0003
-8 15 9 0.1440 0.0002
-8 16 1 0.0797 0.0002
-8 16 2 -0.0704 0.0000
-8 16 3 0.1215 0.0001
-8 16 4 -0.0984 0.0000
-8 16 5 0.0891 -0.0001
-8 16 6 -0.1153 -0.0001
-8 16 7 -0.0015 -0.0002
-8 16 8 -0.1209 -0.0001
-8 17 1 0.0536 -0.0001
-8 17 2 -0.1027 -0.0002
-8 17 3 0.0783 -0.0000
-8 17 4 -0.1049 -0.0000
-8 17 5 0.0906 0.0000
-8 17 6 -0.0377 0.0001
-8 17 7 0.0944 0.0001
-8 17 8 0.0588 0.0003
-8 18 1 0.0727 0.0002
-8 18 2 -0.0635 0.0001
-8 18 3 0.1040 0.0001
-8 18 4 -0.0727 0.0000
-8 18 5 0.0670 -0.0000
-8 18 6 -0.0709 -0.0000
-8 18 7 -0.0192 -0.0002
-8 18 8 -0.0683 -0.0001
-8 19 1 0.0511 -0.0001
-8 19 2 -0.0887 -0.0001
-8 19 3 0.0612 -0.0001
-8 19 4 -0.0824 -0.0000
-8 19 5 0.0543 -0.0000
-8 19 6 -0.0167 0.0001
-8 19 7 0.0448 0.0000
-8 20 1 0.0640 0.0002
-8 20 2 -0.0532 0.0001
-8 20 3 0.0835 0.0001
-8 20 4 -0.0455 0.0000
-8 20 5 0.0435 -0.0000
-8 20 6 -0.0277 -0.0000
-8 21 1 0.0457 -0.0000
-8 21 2 -0.0726 -0.0001
-8 21 3 0.0423 -0.0001
-8 21 4 -0.0585 -0.0000
-8 21 5 0.0195 -0.0000
-8 21 6 0.0028 0.0001
-8 22 1 0.0541 0.0001
-8 22 2 -0.0411 0.0001
-8 22 3 0.0619 0.0001
-8 22 4 -0.0193 0.0000
-8 22 5 0.0208 -0.0000
-7 0 2 0.0336 -0.0003
-7 0 4 0.0582 -0.0004
-7 0 6 0.0199 -0.0004
-7 0 8 -0.0506 -0.0003
-7 0 10 -0.1030 -0.0001
-7 0 12 -0.0999 -0.0000
-7 1 1 -0.0003 0.0002
-7 1 2 -0.0029 -0.0002
-7 1 3 -0.0530 0.0003
-7 1 4 -0.0082 -0.0002
-7 1 5 -0.0447 0.0004
-7 1 6 -0.0116 -0.0002
-7 1 7 0.0153 0.0003
-7 1 8 -0.0097 -0.0001
-7 1 9 0.0826 0.0002
-7 1 10 -0.0042 0.0002
-7 1 11 0.1097 0.0001
-7 1 12 0.0006 0.0005
-7 1 13 0.0764 -0.0000
-7 2 1 0.0027 0.0002
-7 2 2 0.0308 -0.0003
-7 2 3 0.0106 0.0002
-7 2 4 0.0535 -0.0004
-7 2 5 0.0207 0.0002
-7 2 6 0.0156 -0.0004
-7 2 7 0.0224 0.0002
-7 2 8 -0.0534 -0.0003
-7 2 9 0.0141 -0.0001
-7 2 10 -0.1044 -0.0001
-7 2 11 0.0029 -0.0003
-7 2 12 -0.1012 -0.0000
-7 2 13 -0.0031 -0.0005
-7 3 1 0.0023 0.0002
-7 3 2 -0.0075 -0.0002
-7 3 3 -0.0451 0.0003
-7 3 4 -0.0235 -0.0002
-7 3 5 -0.0354 0.0004
-7 3 6 -0.0337 -0.0002
-7 3 7 0.0224 0.0003
-7 3 8 -0.0282 -0.0001
-7 3 9 0.0865 0.0002
-7 3 10 -0.0122 0.0002
-7 3 11 0.1120 0.0001
-7 3 12 0.0016 0.0004
-7 3 13 0.0792 -0.0000
-7 4 1 0.0030 0.0002
-7 4 2 0.0226 -0.0002
-7 4 3 0.0187 0.0002
-7 4 4 0.0401 -0.0003
-7 4 5 0.0389 0.0002
-7 4 6 0.0033 -0.0003
-7 4 7 0.0427 0.0002
-7 4 8 -0.0611 -0.0002
-7 4 9 0.0271 -0.0001
-7 4 10 -0.1082 -0.0001
-7 4 11 0.0056 -0.0003
-7 4 12 -0.1043 -0.0000
-7 4 13 -0.0062 -0.0005
-7 5 1 0.0068 0.0001
-7 5 2 -0.0087 -0.0002
-7 5 3 -0.0303 0.0003
-7 5 4 -0.0350 -0.0002
-7 5 5 -0.0181 0.0003
-7 5 6 -0.0523 -0.0002
-7 5 7 0.0351 0.0003
-7 5 8 -0.0445 -0.0001
-7 5 9 0.0929 0.0001
-7 5 10 -0.0194 0.0002
-7 5 11 0.1153 0.0000
-7 5 12 0.0026 0.0004
-7 5 13 0.0835 -0.0000
-7 6 1 -0.0011 0.0002
-7 6 2 0.0104 -0.0002
-7 6 3 0.0222 0.0002
-7 6 4 0.0199 -0.0003
-7 6 5 0.0523 0.0002
-7 6 6 -0.0150 -0.0003
-7 6 7 0.0591 0.0001
-7 6 8 -0.0716 -0.0002
-7 6 9 0.0380 -0.0001
-7 6 10 -0.1124 -0.0001
-7 6 11 0.0079 -0.0003
-7 6 12 -0.1074 0.0000
-7 6 13 -0.0091 -0.0005
-7 7 1 0.0120 0.0001
-7 7 2 -0.0046 -0.0002
-7 7 3 -0.0107 0.0002
-7 7 4 -0.0407 -0.0002
-7 7 5 0.0047 0.0002
-7 7 6 -0.0653 -0.0002
-7 7 7 0.0511 0.0002
-7 7 8 -0.0568 -0.0001
-7 7 9 0.0995 0.0001
-7 7 10 -0.0250 0.0002
-7 7 11 0.1173 0.0000
-7 7 12 0.0037 0.0004
-7 8 1 -0.0109 0.0002
-7 8 2 -0.0039 -0.0001
-7 8 3 0.0195 0.0002
-7 8 4 -0.0046 -0.0002
-7 8 5 0.0589 0.0002
-7 8 6 -0.0364 -0.0002
-7 8 7 0.0697 0.0001
-7 8 8 -0.0824 -0.0001
-7 8 9 0.0454 -0.0001
-7 8 10 -0.1145 -0.0000
-7 8 11 0.0091 -0.0003
-7 8 12 -0.1082 0.0000
-7 9 1 0.0167 0.0000
-7 9 2 0.0058 -0.0002
-7 9 3 0.0112 0.0001
-7 9 4 -0.0391 -0.0002
-7 9 5 0.0300 0.0002
-7 9 6 -0.0709 -0.0002
-7 9 7 0.0672 0.0001
-7 9 8 -0.0634 -0.0000
-7 9 9 0.1036 0.0000
-7 9 10 -0.0277 0.0002
-7 9 11 0.1156 -0.0000
-7 9 12 0.0055 0.0004
-7 10 1 -0.0269 0.0001
-7 10 2 -0.0184 -0.0001
-7 10 3 0.0096 0.0002
-7 10 4 -0.0304 -0.0001
-7 10 5 0.0572 0.0002
-7 10 6 -0.0578 -0.0001
-7 10 7 0.0725 0.0001
-7 10 8 -0.0905 -0.0000
-7 10 9 0.0477 -0.0001
-7 10 10 -0.1119 0.0000
-7 10 11 0.0082 -0.0003
-7 10 12 -0.1043 0.0001
-7 11 1 0.0199 -0.0000
-7 11 2 0.0225 -0.0002
-7 11 3 0.0329 0.0000
-7 11 4 -0.0294 -0.0002
-7 11 5 0.0546 0.0001
-7 11 6 -0.0675 -0.0002
-7 11 7 0.0805 0.0000
-7 11 8 -0.0627 -0.0000
-7 11 9 0.1026 -0.0000
-7 11 10 -0.0263 0.0002
-7 11 11 0.1079 -0.0001
-7 11 12 0.0087 0.0003
-7 12 1 -0.0483 0.0001
-7 12 2 -0.0315 0.0000
-7 12 3 -0.0074 0.0002
-7 12 4 -0.0546 -0.0000
-7 12 5 0.0463 0.0002
-7 12 6 -0.0760 -0.0000
-7 12 7 0.0662 0.0001
-7 12 8 -0.0934 0.0000
-7 12 9 0.0435 -0.0001
-7 12 10 -0.1028 0.0001
-7 12 11 0.0042 -0.0003
-7 12 12 -0.0940 0.0001
-7 13 1 0.0209 -0.0001
-7 13 2 0.0449 -0.0001
-7 13 3 0.0523 -0.0000
-7 13 4 -0.0114 -0.0002
-7 13 5 0.0757 -0.0000
-7 13 6 -0.0542 -0.0001
-7 13 7 0.0886 -0.0001
-7 13 8 -0.0533 -0.0000
-7 13 9 0.0949 -0.0001
-7 13 10 -0.0195 0.0002
-7 13 11 0.0931 -0.0001
-7 13 12 0.0142 0.0003
-7 14 1 -0.0738 0.0001
-7 14 2 -0.0419 0.0001
-7 14 3 -0.0308 0.0001
-7 14 4 -0.0750 0.0001
-7 14 5 0.0262 0.0002
-7 14 6 -0.0890 0.0001
-7 14 7 0.0501 0.0001
-7 14 8 -0.0897 0.0001
-7 14 9 0.0316 -0.0001
-7 14 10 -0.0864 0.0001
-7 14 11 -0.0039 -0.0002
-7 15 1 0.0198 -0.0001
-7 15 2 0.0713 -0.0001
-7 15 3 0.0678 -0.0001
-7 15 4 0.0140 -0.0002
-7 15 5 0.0914 -0.0001
-7 15 6 -0.0311 -0.0001
-7 15 7 0.0902 -0.0001
-7 15 8 -0.0345 -0.0000
-7 15 9 0.0801 -0.0002
-7 15 10 -0.0064 0.0001
-7 15 11 0.0715 -0.0001
-7 16 1 -0.1013 0.0001
-7 16 2 -0.0492 0.0001
-7 16 3 -0.0590 0.0001
-7 16 4 -0.0900 0.0001
-7 16 5 -0.0023 0.0001
-7 16 6 -0.0955 0.0002
-7 16 7 0.0240 0.0001
-7 16 8 -0.0792 0.0002
-7 16 9 0.0115 -0.0001
-7 16 10 -0.0636 0.0002
-7 16 11 -0.0169 -0.0002
-7 17 1 0.0176 -0.0001
-7 17 2 0.0998 -0.0001
-7 17 3 0.0788 -0.0002
-7 17 4 0.0452 -0.0001
-7 17 5 0.1007 -0.0002
-7 17 6 0.0009 -0.0001
-7 17 7 0.0853 -0.0002
-7 17 8 -0.0066 -0.0000
-7 17 9 0.0595 -0.0002
-7 17 10 0.0133 0.0001
-7 17 11 0.0450 -0.0002
-7 18 1 -0.1285 0.0001
-7 18 2 -0.0538 0.0002
-7 18 3 -0.0898 0.0001
-7 18 4 -0.0994 0.0002
-7 18 5 -0.0375 0.0001
-7 18 6 -0.0955 0.0002
-7 18 7 -0.0108 0.0001
-7 18 8 -0.0632 0.0002
-7 18 9 -0.0164 -0.0001
-7 18 10 -0.0366 0.0002
-7 19 1 0.0154 -0.0001
-7 19 2 0.1280 -0.0001
-7 19 3 0.0856 -0.0002
-7 19 4 0.0800 -0.0001
-7 19 5 0.1040 -0.0002
-7 19 6 0.0399 -0.0001
-7 19 7 0.0749 -0.0002
-7 19 8 0.0291 -0.0000
-7 19 9 0.0353 -0.0002
-7 19 10 0.0389 0.0001
-7 20 1 -0.1530 0.0001
-7 20 2 -0.0566 0.0002
-7 20 3 -0.1209 0.0001
-7 20 4 -0.1035 0.0002
-7 20 5 -0.0768 0.0001
-7 20 6 -0.0902 0.0002
-7 20 7 -0.0521 0.0001
-7 20 8 -0.0440 0.0002
-7 20 9 -0.0504 -0.0001
-7 20 10 -0.0088 0.0002
-7 21 1 0.0148 -0.0001
-7 21 2 0.1535 -0.0001
-7 21 3 0.0887 -0.0002
-7 21 4 0.1155 -0.0001
-7 21 5 0.1020 -0.0002
-7 21 6 0.0829 -0.0001
-7 21 7 0.0611 -0.0002
-7 21 8 0.0700 -0.0000
-7 21 9 0.0108 -0.0002
-7 22 1 -0.1729 0.0001
-7 22 2 -0.0584 0.0002
-7 22 3 -0.1497 0.0001
-7 22 4 -0.1032 0.0002
-7 22 5 -0.1170 0.0001
-7 22 6 -0.0811 0.0002
-7 22 7 -0.0965 0.0001
-7 22 8 -0.0242 0.0002
-7 22 9 -0.0878 -0.0001
-7 23 1 0.0166 -0.0001
-7 23 2 0.1743 -0.0001
-7 23 3 0.0892 -0.0002
-7 23 4 0.1489 -0.0001
-7 23 5 0.0963 -0.0002
-7 23 6 0.1263 -0.0001
-7 23 7 0.0462 -0.0002
-7 23 8 0.1126 -0.0000
-7 24 1 -0.1866 0.0001
-7 24 2 -0.0602 0.0001
-7 24 3 -0.1737 0.0001
-7 24 4 -0.0998 0.0002
-7 24 5 -0.1546 0.0001
-7 24 6 -0.0702 0.0002
-7 24 8 -0.0068 0.0002
-7 25 1 0.0215 -0.0001
-7 25 2 0.1887 -0.0001
-7 25 3 0.0879 -0.0002
-7 25 4 0.1771 -0.0001
-7 25 5 0.0882 -0.0002
-7 25 6 0.1661 -0.0001
-7 25 7 0.0325 -0.0002
-7 26 1 -0.1934 0.0001
-7 26 2 -0.0622 0.0001
-7 26 3 -0.1910 0.0001
-7 26 4 -0.0941 0.0002
-7 26 5 -0.1861 0.0001
-7 26 6 -0.0591 0.0002
-7 27 1 0.0290 -0.0001
-7 27 2 0.1959 -0.0001
-7 27 3 0.0852 -0.0001
-7 27 4 0.1976 -0.0001
-7 27 5 0.0790 -0.0002
-7 28 1 -0.1931 0.0001
-7 28 2 -0.0642 0.0001
-7 28 3 -0.2000 0.0001
-6 0 2 -0.4208 -0.0004
-6 0 4 -0.2194 -0.0005
-6 0 6 0.0147 -0.0005
-6 0 8 0.2021 -0.0003
-6 0 10 0.2978 -0.0001
-6 0 12 0.3022 0.0001
-6 0 14 0.2516 0.0002
-6 1 1 0.4806 0.0003
-6 1 2 0.0252 0.0004
-6 1 3 0.3298 0.0005
-6 1 4 0.0258 0.0006
-6 1 5 0.1012 0.0005
-6 1 6 0.0172 0.0006
-6 1 7 -0.1176 0.0004
-6 1 8 0.0050 0.0003
-6 1 9 -0.2621 0.0002
-6 1 10 -0.0055 0.0000
-6 1 11 -0.3094 -0.0000
-6 1 12 -0.0117 -0.0001
-6 1 13 -0.2803 -0.0001
-6 1 14 -0.0138 0.0000
-6 2 1 -0.0413 -0.0001
-6 2 2 -0.4191 -0.0004
-6 2 3 -0.0537 -0.0005
-6 2 4 -0.2199 -0.0005
-6 2 5 -0.0446 -0.0006
-6 2 6 0.0131 -0.0005
-6 2 7 -0.0222 -0.0004
-6 2 8 0.2005 -0.0003
-6 2 9 0.0015 -0.0001
-6 2 10 0.2966 -0.0001
-6 2 11 0.0184 0.0001
-6 2 12 0.3008 0.0001
-6 2 13 0.0265 0.0001
-6 2 14 0.2491 0.0002
-6 3 1 0.4750 0.0003
-6 3 2 0.0751 0.0003
-6 3 3 0.3285 0.0005
-6 3 4 0.0768 0.0006
-6 3 5 0.1035 0.0006
-6 3 6 0.0510 0.0005
-6 3 7 -0.1142 0.0005
-6 3 8 0.0145 0.0003
-6 3 9 -0.2593 0.0002
-6 3 10 -0.0168 0.0000
-6 3 11 -0.3071 -0.0000
-6 3 12 -0.0353 -0.0001
-6 3 13 -0.2767 -0.0002
-6 3 14 -0.0412 0.0000
-6 4 1 -0.0821 -0.0001
-6 4 2 -0.4133 -0.0004
-6 4 3 -0.1059 -0.0004
-6 4 4 -0.2207 -0.0005
-6 4 5 -0.0876 -0.0005
-6 4 6 0.0084 -0.0005
-6 4 7 -0.0432 -0.0004
-6 4 8 0.1957 -0.0003
-6 4 9 0.0038 -0.0001
-6 4 10 0.2929 -0.0001
-6 4 11 0.0373 0.0001
-6 4 12 0.2966 0.0001
-6 4 13 0.0529 0.0001
-6 4 14 0.2420 0.0002
-6 5 1 0.4624 0.0003
-6 5 2 0.1233 0.0002
-6 5 3 0.3247 0.0005
-6 5 4 0.1254 0.0005
-6 5 5 0.1075 0.0005
-6 5 6 0.0827 0.0005
-6 5 7 -0.1075 0.0004
-6 5 8 0.0225 0.0002
-6 5 9 -0.2536 0.0002
-6 5 10 -0.0289 -0.0000
-6 5 11 -0.3020 -0.0000
-6 5 12 -0.0592 -0.0001
-6 5 13 -0.2693 -0.0002
-6 5 14 -0.0680 -0.0000
-6 6 1 -0.1216 -0.0000
-6 6 2 -0.4016 -0.0004
-6 6 3 -0.1555 -0.0004
-6 6 4 -0.2205 -0.0005
-6 6 5 -0.1278 -0.0005
-6 6 6 0.0014 -0.0005
-6 6 7 -0.0620 -0.0003
-6 6 8 0.1876 -0.0003
-6 6 9 0.0074 -0.0000
-6 6 10 0.2863 -0.0001
-6 6 11 0.0566 0.0001
-6 6 12 0.2892 0.0001
-6 6 13 0.0788 0.0001
-6 6 14 0.2304 0.0002
-6 7 1 0.4406 0.0002
-6 7 2 0.1689 0.0002
-6 7 3 0.3163 0.0004
-6 7 4 0.1703 0.0004
-6 7 5 0.1116 0.0005
-6 7 6 0.1113 0.0004
-6 7 7 -0.0980 0.0004
-6 7 8 0.0288 0.0001
-6 7 9 -0.2447 0.0002
-6 7 10 -0.0417 -0.0001
-6 7 11 -0.2939 -0.0001
-6 7 12 -0.0825 -0.0001
-6 7 13 -0.2583 -0.0002
-6 7 14 -0.0931 -0.0000
-6 8 1 -0.1593 -0.0000
-6 8 2 -0.3816 -0.0003
-6 8 3 -0.2008 -0.0003
-6 8 4 -0.2174 -0.0004
-6 8 5 -0.1638 -0.0004
-6 8 6 -0.0070 -0.0004
-6 8 7 -0.0782 -0.0002
-6 8 8 0.1763 -0.0003
-6 8 9 0.0119 0.0000
-6 8 10 0.2763 -0.0000
-6 8 11 0.0754 0.0001
-6 8 12 0.2784 0.0002
-6 8 13 0.1030 0.0001
-6 8 14 0.2148 0.0002
-6 9 1 0.4071 0.0002
-6 9 2 0.2105 0.0002
-6 9 3 0.3012 0.0003
-6 9 4 0.2102 0.0004
-6 9 5 0.1144 0.0004
-6 9 7 -0.0862 0.0003
-6 9 8 0.0334 0.0001
-6 9 9 -0.2321 0.0001
-6 9 10 -0.0540 -0.0001
-6 9 11 -0.2821 -0.0001
-6 9 12 -0.1038 -0.0001
-6 9 13 -0.2438 -0.0002
-6 9 14 -0.1148 -0.0000
-6 10 1 -0.1943 -0.0000
-6 10 2 -0.3509 -0.0002
-6 10 3 -0.2406 -0.0003
-6 10 4 -0.2093 -0.0003
-6 10 5 -0.1946 -0.0003
-6 10 6 -0.0155 -0.0003
-6 10 7 -0.0917 -0.0002
-6 10 8 0.1619 -0.0002
-6 10 9 0.0162 0.0000
-6 10 10 0.2623 0.0000
-6 10 11 0.0918 0.0002
-6 10 12 0.2639 0.0002
-6 10 13 0.1231 0.0001
-6 11 1 0.3600 0.0001
-6 11 2 0.2471 0.0002
-6 11 3 0.2773 0.0003
-6 11 4 0.2437 0.0003
-6 11 5 0.1143 0.0003
-6 11 6 0.1567 0.0002
-6 11 7 -0.0728 0.0002
-6 11 8 0.0373 0.0000
-6 11 9 -0.2157 0.0000
-6 11 10 -0.0639 -0.0001
-6 11 11 -0.2663 -0.0001
-6 11 12 -0.1206 -0.0002
-6 11 13 -0.2259 -0.0002
-6 12 1 -0.2259 -0.0001
-6 12 2 -0.3084 -0.0002
-6 12 3 -0.2736 -0.0002
-6 12 4 -0.1947 -0.0003
-6 12 5 -0.2195 -0.0003
-6 12 6 -0.0231 -0.0002
-6 12 7 -0.1028 -0.0001
-6 12 8 0.1447 -0.0001
-6 12 9 0.0187 0.0001
-6 12 10 0.2442 0.0001
-6 12 11 0.1033 0.0002
-6 12 12 0.2457 0.0002
-6 12 13 0.1366 0.0001
-6 13 1 0.2992 0.0001
-6 13 2 0.2774 0.0002
-6 13 3 0.2438 0.0002
-6 13 4 0.2698 0.0003
-6 13 5 0.1101 0.0002
-6 13 6 0.1728 0.0002
-6 13 7 -0.0585 0.0001
-6 13 8 0.0418 -0.0000
-6 13 9 -0.1956 -0.0000
-6 13 10 -0.0689 -0.0002
-6 13 11 -0.2464 -0.0002
-6 13 12 -0.1298 -0.0002
-6 13 13 -0.2051 -0.0003
-6 14 1 -0.2530 -0.0001
-6 14 2 -0.2542 -0.0001
-6 14 3 -0.2986 -0.0002
-6 14 4 -0.1731 -0.0002
-6 14 5 -0.2377 -0.0002
-6 14 6 -0.0289 -0.0001
-6 14 7 -0.1123 -0.0001
-6 14 8 0.1252 -0.0000
-6 14 9 0.0174 0.0001
-6 14 10 0.2220 0.0001
-6 14 11 0.1070 0.0002
-6 14 12 0.2240 0.0002
-6 14 13 0.1404 0.0001
-6 15 1 0.2265 0.0000
-6 15 2 0.3002 0.0002
-6 15 3 0.2012 0.0001
-6 15 4 0.2876 0.0002
-6 15 5 0.1014 0.0001
-6 15 6 0.1847 0.0001
-6 15 7 -0.0441 0.0000
-6 15 8 0.0481 -0.0000
-6 15 9 -0.1724 -0.0001
-6 15 10 -0.0667 -0.0002
-6 15 11 -0.2227 -0.0002
-6 15 12 -0.1287 -0.0002
-6 15 13 -0.1819 -0.0003
-6 16 1 -0.2744 -0.0001
-6 16 2 -0.1905 -0.0001
-6 16 3 -0.3144 -0.0002
-6 16 4 -0.1450 -0.0001
-6 16 5 -0.2491 -0.0002
-6 16 6 -0.0324 -0.0000
-6 16 7 -0.1210 -0.0000
-6 16 8 0.1042 0.0001
-6 16 9 0.0103 0.0001
-6 16 10 0.1964 0.0002
-6 16 11 0.1003 0.0002
-6 16 12 0.1994 0.0003
-6 17 1 0.1458 0.0000
-6 17 2 0.3144 0.0002
-6 17 3 0.1515 0.0000
-6 17 4 0.2964 0.0002
-6 17 5 0.0884 0.0000
-6 17 6 0.1925 0.0001
-6 17 7 -0.0303 -0.0000
-6 17 8 0.0575 -0.0001
-6 17 9 -0.1469 -0.0002
-6 17 10 -0.0552 -0.0002
-6 17 11 -0.1960 -0.0003
-6 17 12 -0.1153 -0.0001
-6 18 1 -0.2890 -0.0001
-6 18 2 -0.1213 -0.0000
-6 18 3 -0.3203 -0.0002
-6 18 4 -0.1120 -0.0000
-6 18 5 -0.2533 -0.0001
-6 18 6 -0.0334 0.0000
-6 18 7 -0.1293 -0.0000
-6 18 8 0.0826 0.0001
-6 18 9 -0.0037 0.0001
-6 18 10 0.1684 0.0002
-6 18 11 0.0820 0.0002
-6 18 12 0.1727 0.0003
-6 19 1 0.0629 -0.0000
-6 19 2 0.3190 0.0002
-6 19 3 0.0984 -0.0000
-6 19 4 0.2958 0.0002
-6 19 5 0.0722 -0.0000
-6 19 6 0.1963 0.0001
-6 19 7 -0.0177 -0.0001
-6 19 8 0.0705 -0.0001
-6 19 9 -0.1203 -0.0002
-6 19 10 -0.0339 -0.0002
-6 19 11 -0.1674 -0.0003
-6 19 12 -0.0893 -0.0001
-6 20 1 -0.2955 -0.0001
-6 20 2 -0.0519 0.0000
-6 20 3 -0.3158 -0.0002
-6 20 4 -0.0768 0.0000
-6 20 5 -0.2504 -0.0001
-6 20 6 -0.0322 0.0001
-6 20 7 -0.1374 0.0000
-6 20 8 0.0617 0.0002
-6 20 9 -0.0246 0.0001
-6 20 10 0.1395 0.0002
-6 20 11 0.0523 0.0002
-6 21 1 -0.0156 -0.0000
-6 21 2 0.3135 0.0002
-6 21 3 0.0461 -0.0000
-6 21 4 0.2859 0.0001
-6 21 5 0.0544 -0.0001
-6 21 6 0.1962 0.0000
-6 21 7 -0.0069 -0.0001
-6 21 8 0.0868 -0.0001
-6 21 9 -0.0941 -0.0002
-6 21 10 -0.0036 -0.0002
-6 21 11 -0.1383 -0.0003
-6 22 1 -0.2929 -0.0001
-6 22 2 0.0121 0.0000
-6 22 3 -0.3010 -0.0001
-6 22 4 -0.0424 0.0001
-6 22 5 -0.2404 -0.0001
-6 22 6 -0.0294 0.0001
-6 22 7 -0.1448 0.0001
-6 22 8 0.0423 0.0002
-6 22 9 -0.0512 0.0001
-6 22 10 0.1111 0.0003
-6 22 11 0.0133 0.0001
-6 23 1 -0.0831 -0.0000
-6 23 2 0.2977 0.0001
-6 23 3 -0.0011 -0.0001
-6 23 4 0.2670 0.0001
-6 23 5 0.0367 -0.0001
-6 23 6 0.1919 -0.0000
-6 23 7 0.0019 -0.0002
-6 23 8 0.1050 -0.0001
-6 23 9 -0.0698 -0.0002
-6 23 10 0.0332 -0.0002
-6 24 1 -0.2807 -0.0001
-6 24 2 0.0653 0.0000
-6 24 3 -0.2764 -0.0001
-6 24 4 -0.0119 0.0001
-6 24 5 -0.2238 -0.0000
-6 24 6 -0.0256 0.0001
-6 24 7 -0.1506 0.0001
-6 24 8 0.0255 0.0002
-6 24 9 -0.0810 0.0001
-6 24 10 0.0848 0.0002
-6 25 1 -0.1341 -0.0000
-6 25 2 0.2721 0.0001
-6 25 3 -0.0392 -0.0001
-6 25 4 0.2401 0.0000
-6 25 5 0.0208 -0.0001
-6 25 6 0.1832 -0.0000
-6 25 7 0.0085 -0.0002
-6 25 8 0.1230 -0.0001
-6 25 9 -0.0484 -0.0002
-6 26 1 -0.2590 -0.0001
-6 26 2 0.1038 0.0000
-6 26 3 -0.2432 -0.0001
-6 26 4 0.0123 0.0001
-6 26 5 -0.2011 0.0000
-6 26 6 -0.0213 0.0001
-6 26 7 -0.1536 0.0001
-6 26 8 0.0120 0.0002
-6 26 9 -0.1104 0.0002
-6 27 1 -0.1655 -0.0000
-6 27 2 0.2379 0.0001
-6 27 3 -0.0657 -0.0001
-6 27 4 0.2064 -0.0000
-6 27 5 0.0081 -0.0001
-6 27 6 0.1700 -0.0001
-6 27 7 0.0127 -0.0002
-6 27 8 0.1383 -0.0001
-6 28 1 -0.2286 -0.0001
-6 28 2 0.1256 0.0000
-6 28 3 -0.2033 -0.0000
-6 28 4 0.0288 0.0001
-6 28 5 -0.1733 0.0001
-6 28 6 -0.0173 0.0001
-6 28 7 -0.1524 0.0001
-6 28 8 0.0021 0.0002
-6 29 1 -0.1763 0.0000
-6 29 2 0.1971 0.0000
-6 29 3 -0.0797 -0.0000
-6 29 4 0.1677 -0.0000
-6 29 5 -0.0009 -0.0001
-6 29 6 0.1523 -0.0001
-6 29 7 0.0149 -0.0002
-6 30 1 -0.1912 -0.0000
-6 30 2 0.1309 0.0000
-6 30 3 -0.1590 0.0000
-6 30 4 0.0373 0.0001
-6 30 5 -0.1415 0.0001
-6 30 6 -0.0138 0.0001
-6 31 1 -0.1686 0.0000
-6 31 2 0.1522 -0.0000
-6 31 3 -0.0819 -0.0000
-6 31 4 0.1263 -0.0001
-6 31 5 -0.0059 -0.0001
-6 32 1 -0.1495 0.0000
-6 32 2 0.1221 -0.0000
-6 32 3 -0.1131 0.0001
-5 0 2 -0.5996 0.0005
-5 0 4 -0.5535 0.0004
-5 0 6 -0.4002 0.0003
-5 0 8 -0.1912 0.0002
-5 0 10 0.0088 0.0001
-5 0 12 0.1387 0.0001
-5 0 14 0.1704 0.0000
-5 1 1 0.5728 -0.0005
-5 1 2 0.0277 0.0002
-5 1 3 0.5928 -0.0005
-5 1 4 0.0303 0.0009
-5 1 5 0.4875 -0.0004
-5 1 6 0.0260 0.0013
-5 1 7 0.2986 -0.0002
-5 1 8 0.0171 0.0013
-5 1 9 0.0854 -0.0001
-5 1 10 0.0075 0.0008
-5 1 11 -0.0859 -0.0001
-5 1 12 0.0002 0.0002
-5 1 13 -0.1668 -0.0001
-5 1 14 -0.0041 -0.0002
-5 1 15 -0.1549 -0.0000
-5 2 1 -0.0476 0.0002
-5 2 2 -0.6012 0.0005
-5 2 3 -0.0588 -0.0005
-5 2 4 -0.5543 0.0004
-5 2 5 -0.0574 -0.0011
-5 2 6 -0.4001 0.0003
-5 2 7 -0.0435 -0.0013
-5 2 8 -0.1900 0.0002
-5 2 9 -0.0242 -0.0010
-5 2 10 0.0108 0.0001
-5 2 11 -0.0071 -0.0005
-5 2 12 0.1404 0.0001
-5 2 13 0.0045 0.0001
-5 2 14 0.1707 0.0000
-5 2 15 0.0105 0.0003
-5 3 1 0.5768 -0.0005
-5 3 2 0.0790 0.0001
-5 3 3 0.5948 -0.0004
-5 3 4 0.0879 0.0008
-5 3 5 0.4881 -0.0003
-5 3 6 0.0763 0.0012
-5 3 7 0.2973 -0.0002
-5 3 8 0.0506 0.0012
-5 3 9 0.0822 -0.0001
-5 3 10 0.0227 0.0007
-5 3 11 -0.0898 -0.0001
-5 3 12 0.0011 0.0002
-5 3 13 -0.1689 -0.0001
-5 3 14 -0.0118 -0.0002
-5 3 15 -0.1537 -0.0000
-5 4 1 -0.0868 0.0002
-5 4 2 -0.6048 0.0004
-5 4 3 -0.1104 -0.0004
-5 4 4 -0.5556 0.0004
-5 4 5 -0.1099 -0.0010
-5 4 6 -0.3993 0.0003
-5 4 7 -0.0847 -0.0012
-5 4 8 -0.1865 0.0001
-5 4 9 -0.0483 -0.0009
-5 4 10 0.0162 0.0001
-5 4 11 -0.0150 -0.0004
-5 4 12 0.1449 0.0001
-5 4 13 0.0079 0.0001
-5 4 14 0.1712 0.0000
-5 4 15 0.0199 0.0003
-5 5 1 0.5823 -0.0004
-5 5 2 0.1190 0.0000
-5 5 3 0.5965 -0.0004
-5 5 4 0.1366 0.0007
-5 5 5 0.4876 -0.0003
-5 5 6 0.1214 0.0011
-5 5 7 0.2943 -0.0002
-5 5 8 0.0825 0.0011
-5 5 9 0.0764 -0.0001
-5 5 10 0.0387 0.0006
-5 5 11 -0.0961 -0.0001
-5 5 12 0.0037 0.0001
-5 5 13 -0.1719 -0.0000
-5 5 14 -0.0179 -0.0002
-5 5 15 -0.1506 -0.0000
-5 6 1 -0.1109 0.0003
-5 6 2 -0.6065 0.0004
-5 6 3 -0.1490 -0.0003
-5 6 4 -0.5544 0.0003
-5 6 5 -0.1532 -0.0009
-5 6 6 -0.3963 0.0002
-5 6 7 -0.1215 -0.0011
-5 6 8 -0.1810 0.0001
-5 6 9 -0.0718 -0.0008
-5 6 10 0.0233 0.0001
-5 6 11 -0.0246 -0.0003
-5 6 12 0.1500 0.0000
-5 6 13 0.0090 0.0001
-5 6 14 0.1703 0.0000
-5 6 15 0.0272 0.0003
-5 7 1 0.5844 -0.0003
-5 7 2 0.1423 -0.0000
-5 7 3 0.5935 -0.0003
-5 7 4 0.1719 0.0006
-5 7 5 0.4832 -0.0002
-5 7 6 0.1583 0.0009
-5 7 7 0.2887 -0.0001
-5 7 8 0.1116 0.0009
-5 7 9 0.0693 -0.0001
-5 7 10 0.0555 0.0006
-5 7 11 -0.1025 -0.0000
-5 7 12 0.0088 0.0001
-5 7 13 -0.1732 -0.0000
-5 7 14 -0.0211 -0.0002
-5 7 15 -0.1441 -0.0000
-5 8 1 -0.1160 0.0003
-5 8 2 -0.6010 0.0003
-5 8 3 -0.1706 -0.0002
-5 8 4 -0.5466 0.0003
-5 8 5 -0.1843 -0.0007
-5 8 6 -0.3890 0.0002
-5 8 7 -0.1520 -0.0009
-5 8 8 -0.1739 0.0001
-5 8 9 -0.0943 -0.0007
-5 8 10 0.0299 0.0000
-5 8 11 -0.0363 -0.0003
-5 8 12 0.1529 0.0000
-5 8 13 0.0069 0.0001
-5 8 14 0.1658 0.0000
-5 8 15 0.0312 0.0003
-5 9 1 0.5773 -0.0002
-5 9 2 0.1464 -0.0001
-5 9 3 0.5806 -0.0002
-5 9 4 0.1912 0.0005
-5 9 5 0.4715 -0.0002
-5 9 6 0.1848 0.0008
-5 9 7 0.2798 -0.0001
-5 9 8 0.1365 0.0008
-5 9 9 0.0625 -0.0000
-5 9 10 0.0729 0.0005
-5 9 11 -0.1060 -0.0000
-5 9 12 0.0169 0.0000
-5 9 13 -0.1703 -0.0000
-5 9 14 -0.0206 -0.0003
-5 10 1 -0.1018 0.0003
-5 10 2 -0.5828 0.0002
-5 10 3 -0.1739 -0.0002
-5 10 4 -0.5278 0.0002
-5 10 5 -0.2011 -0.0006
-5 10 6 -0.3753 0.0001
-5 10 7 -0.1746 -0.0008
-5 10 8 -0.1655 0.0000
-5 10 9 -0.1149 -0.0006
-5 10 10 0.0336 0.0000
-5 10 11 -0.0501 -0.0002
-5 10 12 0.1507 0.0000
-5 10 13 0.0010 0.0002
-5 10 14 0.1558 0.0000
-5 11 1 0.5552 -0.0001
-5 11 2 0.1320 -0.0001
-5 11 3 0.5530 -0.0002
-5 11 4 0.1938 0.0004
-5 11 5 0.4493 -0.0001
-5 11 6 0.1996 0.0007
-5 11 7 0.2668 -0.0001
-5 11 8 0.1561 0.0007
-5 11 9 0.0576 -0.0000
-5 11 10 0.0904 0.0004
-5 11 11 -0.1038 0.0000
-5 11 12 0.0282 -0.0000
-5 11 13 -0.1607 -0.0000
-5 11 14 -0.0156 -0.0003
-5 12 1 -0.0714 0.0003
-5 12 2 -0.5469 0.0001
-5 12 3 -0.1600 -0.0001
-5 12 4 -0.4943 0.0001
-5 12 5 -0.2035 -0.0005
-5 12 6 -0.3534 0.0001
-5 12 7 -0.1882 -0.0007
-5 12 8 -0.1565 0.0000
-5 12 9 -0.1326 -0.0005
-5 12 10 0.0323 -0.0000
-5 12 11 -0.0655 -0.0001
-5 12 12 0.1410 0.0000
-5 12 13 -0.0090 0.0002
-5 12 14 0.1389 0.0000
-5 13 1 0.5141 -0.0001
-5 13 2 0.1026 -0.0001
-5 13 3 0.5072 -0.0001
-5 13 4 0.1810 0.0003
-5 13 5 0.4146 -0.0001
-5 13 6 0.2024 0.0006
-5 13 7 0.2493 -0.0000
-5 13 8 0.1693 0.0006
-5 13 9 0.0557 0.0000
-5 13 10 0.1069 0.0003
-5 13 11 -0.0943 0.0000
-5 13 12 0.0424 -0.0001
-5 13 13 -0.1432 -0.0000
-5 13 14 -0.0056 -0.0003
-5 14 1 -0.0306 0.0002
-5 14 2 -0.4907 0.0001
-5 14 3 -0.1324 -0.0001
-5 14 4 -0.4442 0.0001
-5 14 5 -0.1923 -0.0005
-5 14 6 -0.3226 0.0000
-5 14 7 -0.1921 -0.0006
-5 14 8 -0.1471 -0.0000
-5 14 9 -0.1460 -0.0004
-5 14 10 0.0249 -0.0000
-5 14 11 -0.0816 -0.0001
-5 14 12 0.1228 0.0000
-5 14 13 -0.0232 0.0002
-5 14 14 0.1152 0.0000
-5 15 1 0.4523 0.0000
-5 15 2 0.0638 -0.0000
-5 15 3 0.4422 -0.0000
-5 15 4 0.1557 0.0003
-5 15 5 0.3668 -0.0000
-5 15 6 0.1935 0.0005
-5 15 7 0.2273 0.0000
-5 15 8 0.1750 0.0005
-5 15 9 0.0572 0.0000
-5 15 10 0.1213 0.0002
-5 15 11 -0.0769 0.0000
-5 15 12 0.0590 -0.0001
-5 15 13 -0.1179 -0.0000
-5 15 14 0.0093 -0.0003
-5 16 1 0.0135 0.0002
-5 16 2 -0.4144 0.0000
-5 16 3 -0.0959 -0.0001
-5 16 4 -0.3781 0.0000
-5 16 5 -0.1697 -0.0004
-5 16 6 -0.2833 -0.0000
-5 16 7 -0.1862 -0.0005
-5 16 8 -0.1376 -0.0000
-5 16 9 -0.1542 -0.0003
-5 16 10 0.0114 -0.0000
-5 16 11 -0.0975 -0.0000
-5 16 12 0.0968 0.0000
-5 16 13 -0.0408 0.0002
-5 17 1 0.3709 0.0000
-5 17 2 0.0219 -0.0000
-5 17 3 0.3599 0.0000
-5 17 4 0.1216 0.0003
-5 17 5 0.3073 0.0000
-5 17 6 0.1742 0.0004
-5 17 7 0.2014 0.0000
-5 17 8 0.1728 0.0004
-5 17 9 0.0619 0.0000
-5 17 10 0.1324 0.0001
-5 17 11 -0.0528 0.0000
-5 17 12 0.0768 -0.0001
-5 17 13 -0.0867 -0.0000
-5 18 1 0.0538 0.0001
-5 18 2 -0.3212 -0.0000
-5 18 3 -0.0556 -0.0001
-5 18 4 -0.2989 -0.0000
-5 18 5 -0.1383 -0.0004
-5 18 6 -0.2370 -0.0000
-5 18 7 -0.1710 -0.0004
-5 18 8 -0.1281 -0.0000
-5 18 9 -0.1563 -0.0002
-5 18 10 -0.0067 -0.0000
-5 18 11 -0.1119 0.0000
-5 18 12 0.0653 0.0000
-5 18 13 -0.0609 0.0002
-5 19 1 0.2744 0.0001
-5 19 2 -0.0174 0.0000
-5 19 3 0.2648 0.0000
-5 19 4 0.0826 0.0003
-5 19 5 0.2394 0.0000
-5 19 6 0.1462 0.0004
-5 19 7 0.1728 0.0000
-5 19 8 0.1625 0.0003
-5 19 9 0.0688 0.0000
-5 19 10 0.1392 0.0001
-5 19 11 -0.0244 0.0000
-5 19 12 0.0946 -0.0001
-5 19 13 -0.0528 -0.0000
-5 20 1 0.0846 0.0000
-5 20 2 -0.2171 -0.0001
-5 20 3 -0.0160 -0.0002
-5 20 4 -0.2115 -0.0000
-5 20 5 -0.1010 -0.0003
-5 20 6 -0.1866 -0.0000
-5 20 7 -0.1474 -0.0003
-5 20 8 -0.1184 -0.0000
-5 20 9 -0.1517 -0.0002
-5 20 10 -0.0272 -0.0000
-5 20 11 -0.1236 0.0001
-5 20 12 0.0319 0.0000
-5 21 1 0.1696 0.0001
-5 21 2 -0.0497 0.0001
-5 21 3 0.1635 0.0001
-5 21 4 0.0422 0.0002
-5 21 5 0.1676 0.0000
-5 21 6 0.1116 0.0003
-5 21 7 0.1427 0.0000
-5 21 8 0.1447 0.0002
-5 21 9 0.0761 0.0000
-5 21 10 0.1409 0.0000
-5 21 11 0.0046 -0.0000
-5 21 12 0.1112 -0.0002
-5 22 1 0.1030 -0.0000
-5 22 2 -0.1098 -0.0001
-5 22 3 0.0194 -0.0002
-5 22 4 -0.1224 -0.0001
-5 22 5 -0.0604 -0.0003
-5 22 6 -0.1351 -0.0000
-5 22 7 -0.1171 -0.0003
-5 22 8 -0.1082 -0.0000
-5 22 9 -0.1408 -0.0001
-5 22 10 -0.0470 -0.0000
-5 22 11 -0.1317 0.0001
-5 22 12 0.0008 0.0000
-5 23 1 0.0646 0.0001
-5 23 2 -0.0728 0.0001
-5 23 3 0.0639 0.0001
-5 23 4 0.0033 0.0002
-5 23 5 0.0972 0.0000
-5 23 6 0.0726 0.0003
-5 23 7 0.1128 0.0000
-5 23 8 0.1205 0.0002
-5 23 9 0.0822 0.0000
-5 23 10 0.1375 -0.0000
-5 23 11 0.0304 -0.0000
-5 23 12 0.1251 -0.0002
-5 24 1 0.1089 -0.0000
-5 24 2 -0.0078 -0.0001
-5 24 3 0.0490 -0.0002
-5 24 4 -0.0384 -0.0001
-5 24 5 -0.0191 -0.0002
-5 24 6 -0.0862 -0.0000
-5 24 7 -0.0819 -0.0002
-5 24 8 -0.0973 -0.0000
-5 24 9 -0.1241 -0.0001
-5 24 10 -0.0631 0.0000
-5 24 11 -0.1356 0.0001
-5 25 1 -0.0321 0.0001
-5 25 2 -0.0868 0.0001
-5 25 3 -0.0263 0.0001
-5 25 4 -0.0327 0.0002
-5 25 5 0.0331 0.0001
-5 25 6 0.0314 0.0002
-5 25 7 0.0844 0.0000
-5 25 8 0.0915 0.0001
-5 25 9 0.0850 -0.0000
-5 25 10 0.1290 -0.0000
-5 25 11 0.0494 -0.0000
-5 26 1 0.1046 -0.0001
-5 26 2 0.0809 -0.0001
-5 26 3 0.0726 -0.0001
-5 26 4 0.0344 -0.0001
-5 26 5 0.0210 -0.0002
-5 26 6 -0.0427 -0.0000
-5 26 7 -0.0440 -0.0001
-5 26 8 -0.0853 -0.0000
-5 26 9 -0.1030 -0.0000
-5 26 10 -0.0729 0.0000
-5 27 1 -0.1132 0.0001
-5 27 2 -0.0938 0.0001
-5 27 3 -0.1006 0.0001
-5 27 4 -0.0648 0.0002
-5 27 5 -0.0204 0.0001
-5 27 6 -0.0097 0.0001
-5 27 7 0.0586 0.0000
-5 27 8 0.0597 0.0000
-5 27 9 0.0833 -0.0000
-5 27 10 0.1164 -0.0001
-5 28 1 0.0945 -0.0001
-5 28 2 0.1503 -0.0001
-5 28 3 0.0913 -0.0001
-5 28 4 0.0915 -0.0001
-5 28 5 0.0586 -0.0001
-5 28 6 -0.0068 -0.0000
-5 28 7 -0.0058 -0.0001
-5 28 8 -0.0720 0.0000
-5 28 9 -0.0791 0.0000
-5 29 1 -0.1735 0.0001
-5 29 2 -0.0968 0.0001
-5 29 3 -0.1548 0.0001
-5 29 4 -0.0929 0.0001
-5 29 5 -0.0609 0.0001
-5 29 6 -0.0486 0.0001
-5 29 7 0.0360 0.0000
-5 29 8 0.0273 -0.0000
-5 29 9 0.0763 -0.0000
-5 30 1 0.0836 -0.0001
-5 30 2 0.1970 -0.0001
-5 30 3 0.1065 -0.0001
-5 30 4 0.1305 -0.0001
-5 30 5 0.0924 -0.0001
-5 30 6 0.0205 -0.0000
-5 30 7 0.0305 -0.0000
-5 30 8 -0.0574 0.0000
-5 31 1 -0.2105 0.0001
-5 31 2 -0.0989 0.0001
-5 31 3 -0.1873 0.0001
-5 31 4 -0.1172 0.0001
-5 31 5 -0.0875 0.0001
-5 31 6 -0.0835 0.0000
-5 31 7 0.0170 0.0000
-5 31 8 -0.0033 -0.0001
-5 32 1 0.0761 -0.0001
-5 32 2 0.2202 -0.0001
-5 32 3 0.1197 -0.0001
-5 32 4 0.1512 -0.0001
-5 32 5 0.1214 -0.0000
-5 32 6 0.0392 -0.0000
-5 32 7 0.0626 0.0000
-5 33 1 -0.2244 0.0001
-5 33 2 -0.1027 0.0001
-5 33 3 -0.1990 0.0001
-5 33 4 -0.1376 0.0001
-5 33 5 -0.1010 0.0001
-5 33 6 -0.1127 -0.0000
-5 34 1 0.0747 -0.0001
-5 34 2 0.2221 -0.0001
-5 34 3 0.1316 -0.0001
-5 34 4 0.1558 -0.0001
-5 34 5 0.1446 -0.0000
-5 35 1 -0.2183 0.0001
-5 35 2 -0.1090 0.0001
-4 0 2 -0.0718 0.0014
-4 0 6 -0.3425 0.0012
-4 0 8 -0.4267 0.0009
-4 0 10 -0.4352 0.0005
-4 0 12 -0.3690 0.0001
-4 0 14 -0.2716 -0.0001
-4 1 1 -0.0025 -0.0012
-4 1 2 0.0146 -0.0002
-4 1 4 0.0092 -0.0001
-4 1 5 0.2825 -0.0014
-4 1 6 0.0049 0.0002
-4 1 7 0.3933 -0.0011
-4 1 8 0.0040 0.0005
-4 1 9 0.4423 -0.0007
-4 1 10 0.0075 0.0006
-4 1 11 0.4098 -0.0003
-4 1 12 0.0134 0.0005
-4 1 13 0.3205 0.0000
-4 1 14 0.0176 0.0002
-4 1 15 0.2271 0.0001
-4 2 1 -0.0330 0.0001
-4 2 2 -0.0712 0.0013
-4 2 3 -0.0222 0.0002
-4 2 4 -0.2163 0.0014
-4 2 5 -0.0126 0.0000
-4 2 6 -0.3457 0.0013
-4 2 7 -0.0075 -0.0003
-4 2 8 -0.4302 0.0009
-4 2 9 -0.0106 -0.0005
-4 2 10 -0.4373 0.0005
-4 2 11 -0.0211 -0.0005
-4 2 12 -0.3692 0.0001
-4 2 13 -0.0323 -0.0003
-4 2 14 -0.2704 -0.0001
-4 2 15 -0.0357 -0.0000
-4 3 1 -0.0048 -0.0012
-4 3 2 0.0370 -0.0002
-4 3 3 0.1452 -0.0014
-4 3 4 0.0226 -0.0002
-4 3 5 0.2871 -0.0013
-4 3 6 0.0123 0.0001
-4 3 7 0.4001 -0.0011
-4 3 8 0.0118 0.0004
-4 3 9 0.4479 -0.0007
-4 3 10 0.0237 0.0006
-4 3 11 0.4119 -0.0003
-4 3 12 0.0418 0.0004
-4 3 13 0.3192 0.0000
-4 3 14 0.0536 0.0002
-4 3 15 0.2243 0.0001
-4 4 1 -0.0518 0.0002
-4 4 2 -0.0699 0.0012
-4 4 3 -0.0326 0.0002
-4 4 4 -0.2202 0.0013
-4 4 5 -0.0179 0.0000
-4 4 6 -0.3544 0.0012
-4 4 7 -0.0127 -0.0003
-4 4 8 -0.4397 0.0009
-4 4 9 -0.0227 -0.0005
-4 4 10 -0.4431 0.0005
-4 4 11 -0.0453 -0.0005
-4 4 12 -0.3695 0.0001
-4 4 13 -0.0670 -0.0003
-4 4 14 -0.2670 -0.0001
-4 4 15 -0.0722 -0.0000
-4 5 1 -0.0077 -0.0010
-4 5 2 0.0404 -0.0002
-4 5 3 0.1466 -0.0013
-4 5 4 0.0221 -0.0002
-4 5 5 0.2953 -0.0013
-4 5 6 0.0129 0.0001
-4 5 7 0.4122 -0.0010
-4 5 8 0.0194 0.0004
-4 5 9 0.4579 -0.0006
-4 5 10 0.0436 0.0005
-4 5 11 0.4156 -0.0002
-4 5 12 0.0742 0.0004
-4 5 13 0.3167 0.0000
-4 5 14 0.0918 0.0002
-4 5 15 0.2192 0.0002
-4 6 1 -0.0453 0.0002
-4 6 2 -0.0688 0.0011
-4 6 3 -0.0221 0.0003
-4 6 4 -0.2256 0.0012
-4 6 5 -0.0103 0.0001
-4 6 6 -0.3665 0.0011
-4 6 7 -0.0138 -0.0002
-4 6 8 -0.4529 0.0008
-4 6 9 -0.0374 -0.0005
-4 6 10 -0.4511 0.0004
-4 6 11 -0.0747 -0.0005
-4 6 12 -0.3697 0.0001
-4 6 13 -0.1057 -0.0003
-4 6 14 -0.2619 -0.0001
-4 6 15 -0.1097 -0.0000
-4 7 1 -0.0090 -0.0009
-4 7 2 0.0167 -0.0003
-4 7 3 0.1487 -0.0011
-4 7 4 0.0019 -0.0002
-4 7 5 0.3048 -0.0012
-4 7 6 0.0039 0.0001
-4 7 7 0.4264 -0.0009
-4 7 8 0.0268 0.0004
-4 7 9 0.4698 -0.0006
-4 7 10 0.0685 0.0005
-4 7 11 0.4197 -0.0002
-4 7 12 0.1121 0.0004
-4 7 13 0.3133 0.0001
-4 7 14 0.1326 0.0001
-4 7 15 0.2126 0.0002
-4 8 1 -0.0074 0.0002
-4 8 2 -0.0693 0.0009
-4 8 3 0.0141 0.0003
-4 8 4 -0.2311 0.0011
-4 8 5 0.0132 0.0001
-4 8 6 -0.3787 0.0010
-4 8 7 -0.0100 -0.0002
-4 8 8 -0.4666 0.0007
-4 8 9 -0.0554 -0.0004
-4 8 10 -0.4592 0.0003
-4 8 11 -0.1102 -0.0005
-4 8 12 -0.3693 0.0000
-4 8 13 -0.1485 -0.0003
-4 8 14 -0.2558 -0.0002
-4 8 15 -0.1476 -0.0000
-4 9 1 -0.0057 -0.0007
-4 9 2 -0.0365 -0.0003
-4 9 3 0.1512 -0.0010
-4 9 4 -0.0396 -0.0002
-4 9 5 0.3129 -0.0010
-4 9 6 -0.0154 0.0000
-4 9 7 0.4389 -0.0008
-4 9 8 0.0339 0.0003
-4 9 9 0.4804 -0.0005
-4 9 10 0.0987 0.0004
-4 9 11 0.4229 -0.0001
-4 9 12 0.1552 0.0004
-4 9 13 0.3091 0.0001
-4 9 14 0.1750 0.0001
-4 9 15 0.2053 0.0002
-4 10 1 0.0610 0.0002
-4 10 2 -0.0727 0.0008
-4 10 3 0.0750 0.0003
-4 10 4 -0.2350 0.0009
-4 10 5 0.0518 0.0001
-4 10 6 -0.3874 0.0009
-4 10 7 -0.0017 -0.0002
-4 10 8 -0.4770 0.0006
-4 10 9 -0.0764 -0.0004
-4 10 10 -0.4651 0.0003
-4 10 11 -0.1507 -0.0004
-4 10 12 -0.3678 -0.0000
-4 10 13 -0.1940 -0.0002
-4 10 14 -0.2493 -0.0002
-4 10 15 -0.1842 0.0000
-4 11 1 0.0046 -0.0005
-4 11 2 -0.1152 -0.0003
-4 11 3 0.1537 -0.0008
-4 11 4 -0.0993 -0.0003
-4 11 5 0.3167 -0.0008
-4 11 6 -0.0432 0.0000
-4 11 7 0.4460 -0.0007
-4 11 8 0.0409 0.0003
-4 11 9 0.4866 -0.0004
-4 11 10 0.1329 0.0004
-4 11 11 0.4237 -0.0001
-4 11 12 0.2013 0.0003
-4 11 13 0.3042 0.0001
-4 11 14 0.2168 0.0001
-4 11 15 0.1981 0.0002
-4 12 1 0.1530 0.0003
-4 12 2 -0.0795 0.0006
-4 12 3 0.1544 0.0003
-4 12 4 -0.2355 0.0007
-4 12 5 0.1013 0.0001
-4 12 6 -0.3892 0.0007
-4 12 7 0.0097 -0.0001
-4 12 8 -0.4805 0.0005
-4 12 9 -0.0993 -0.0003
-4 12 10 -0.4664 0.0002
-4 12 11 -0.1938 -0.0003
-4 12 12 -0.3645 -0.0001
-4 12 13 -0.2390 -0.0002
-4 12 14 -0.2427 -0.0002
-4 12 15 -0.2169 0.0000
-4 13 1 0.0228 -0.0004
-4 13 2 -0.2099 -0.0003
-4 13 3 0.1556 -0.0006
-4 13 4 -0.1697 -0.0003
-4 13 5 0.3137 -0.0007
-4 13 6 -0.0758 -0.0000
-4 13 7 0.4443 -0.0005
-4 13 8 0.0478 0.0002
-4 13 9 0.4857 -0.0003
-4 13 10 0.1683 0.0003
-4 13 11 0.4207 -0.0000
-4 13 12 0.2466 0.0003
-4 13 13 0.2984 0.0002
-4 13 14 0.2544 0.0001
-4 13 15 0.1911 0.0002
-4 14 1 0.2561 0.0003
-4 14 2 -0.0895 0.0004
-4 14 3 0.2416 0.0003
-4 14 4 -0.2311 0.0006
-4 14 5 0.1549 0.0002
-4 14 6 -0.3817 0.0005
-4 14 7 0.0220 -0.0001
-4 14 8 -0.4746 0.0004
-4 14 9 -0.1223 -0.0003
-4 14 10 -0.4614 0.0001
-4 14 11 -0.2353 -0.0003
-4 14 12 -0.3587 -0.0001
-4 14 13 -0.2793 -0.0001
-4 14 14 -0.2359 -0.0002
-4 15 1 0.0483 -0.0002
-4 15 2 -0.3072 -0.0003
-4 15 3 0.1557 -0.0004
-4 15 4 -0.2409 -0.0002
-4 15 5 0.3022 -0.0005
-4 15 6 -0.1081 -0.0000
-4 15 7 0.4318 -0.0004
-4 15 8 0.0546 0.0002
-4 15 9 0.4758 -0.0002
-4 15 10 0.2015 0.0003
-4 15 11 0.4129 0.0001
-4 15 12 0.2864 0.0002
-4 15 13 0.2912 0.0002
-4 15 14 0.2839 0.0000
-4 16 1 0.3552 0.0003
-4 16 2 -0.1015 0.0003
-4 16 3 0.3239 0.0003
-4 16 4 -0.2206 0.0004
-4 16 5 0.2047 0.0001
-4 16 6 -0.3634 0.0004
-4 16 7 0.0330 -0.0001
-4 16 8 -0.4578 0.0002
-4 16 9 -0.1431 -0.0002
-4 16 10 -0.4489 0.0000
-4 16 11 -0.2707 -0.0002
-4 16 12 -0.3495 -0.0002
-4 16 13 -0.3104 -0.0001
-4 16 14 -0.2282 -0.0002
-4 17 1 0.0786 -0.0001
-4 17 2 -0.3924 -0.0003
-4 17 3 0.1530 -0.0003
-4 17 4 -0.3021 -0.0002
-4 17 5 0.2818 -0.0004
-4 17 6 -0.1352 -0.0000
-4 17 7 0.4080 -0.0003
-4 17 8 0.0609 0.0002
-4 17 9 0.4565 -0.0001
-4 17 10 0.2285 0.0002
-4 17 11 0.3995 0.0001
-4 17 12 0.3159 0.0002
-4 17 13 0.2818 0.0002
-4 17 14 0.3018 -0.0000
-4 18 1 0.4354 0.0003
-4 18 2 -0.1133 0.0002
-4 18 3 0.3887 0.0003
-4 18 4 -0.2037 0.0003
-4 18 5 0.2429 0.0001
-4 18 6 -0.3346 0.0003
-4 18 7 0.0407 -0.0001
-4 18 8 -0.4305 0.0001
-4 18 9 -0.1593 -0.0002
-4 18 10 -0.4289 -0.0000
-4 18 11 -0.2953 -0.0002
-4 18 12 -0.3365 -0.0002
-4 18 13 -0.3281 -0.0000
-4 18 14 -0.2186 -0.0002
-4 19 1 0.1097 -0.0001
-4 19 2 -0.4526 -0.0003
-4 19 3 0.1462 -0.0002
-4 19 4 -0.3441 -0.0002
-4 19 5 0.2527 -0.0002
-4 19 6 -0.1529 -0.0000
-4 19 7 0.3737 -0.0002
-4 19 8 0.0659 0.0001
-4 19 9 0.4281 -0.0000
-4 19 10 0.2458 0.0002
-4 19 11 0.3804 0.0001
-4 19 12 0.3311 0.0001
-4 19 13 0.2693 0.0002
-4 20 1 0.4845 0.0002
-4 20 2 -0.1222 0.0001
-4 20 3 0.4263 0.0002
-4 20 4 -0.1804 0.0002
-4 20 5 0.2640 0.0001
-4 20 6 -0.2969 0.0002
-4 20 7 0.0439 -0.0001
-4 20 8 -0.3940 0.0001
-4 20 9 -0.1684 -0.0002
-4 20 10 -0.4018 -0.0001
-4 20 11 -0.3057 -0.0001
-4 20 12 -0.3189 -0.0002
-4 20 13 -0.3299 -0.0000
-4 21 1 0.1368 -0.0000
-4 21 2 -0.4787 -0.0002
-4 21 3 0.1344 -0.0001
-4 21 4 -0.3607 -0.0002
-4 21 5 0.2167 -0.0002
-4 21 6 -0.1588 -0.0000
-4 21 7 0.3313 -0.0001
-4 21 8 0.0688 0.0001
-4 21 9 0.3923 0.0000
-4 21 10 0.2506 0.0001
-4 21 11 0.3557 0.0001
-4 21 12 0.3294 0.0001
-4 21 13 0.2527 0.0002
-4 22 1 0.4955 0.0002
-4 22 2 -0.1255 0.0000
-4 22 3 0.4311 0.0002
-4 22 4 -0.1516 0.0001
-4 22 5 0.2651 0.0001
-4 22 6 -0.2527 0.0001
-4 22 7 0.0427 -0.0001
-4 22 8 -0.3507 0.0000
-4 22 9 -0.1687 -0.0001
-4 22 10 -0.3687 -0.0001
-4 22 11 -0.3000 -0.0001
-4 22 12 -0.2965 -0.0002
-4 22 13 -0.3149 0.0000
-4 23 1 0.1553 0.0000
-4 23 2 -0.4674 -0.0002
-4 23 3 0.1172 -0.0001
-4 23 4 -0.3499 -0.0001
-4 23 5 0.1759 -0.0001
-4 23 6 -0.1527 0.0000
-4 23 7 0.2837 -0.0000
-4 23 8 0.0683 0.0001
-4 23 9 0.3512 0.0001
-4 23 10 0.2416 0.0001
-4 23 11 0.3260 0.0001
-4 23 12 0.3107 0.0000
-4 24 1 0.4675 0.0002
-4 24 2 -0.1212 0.0000
-4 24 3 0.4032 0.0001
-4 24 4 -0.1188 0.0001
-4 24 5 0.2470 0.0000
-4 24 6 -0.2053 0.0000
-4 24 7 0.0382 -0.0001
-4 24 8 -0.3035 -0.0000
-4 24 9 -0.1593 -0.0001
-4 24 10 -0.3311 -0.0001
-4 24 11 -0.2783 -0.0001
-4 24 12 -0.2693 -0.0002
-4 25 1 0.1615 0.0000
-4 25 2 -0.4211 -0.0001
-4 25 3 0.0947 -0.0000
-4 25 4 -0.3142 -0.0001
-4 25 5 0.1331 -0.0000
-4 25 6 -0.1366 0.0000
-4 25 7 0.2342 0.0000
-4 25 8 0.0634 0.0001
-4 25 9 0.3069 0.0001
-4 25 10 0.2192 0.0001
-4 25 11 0.2919 0.0001
-4 25 12 0.2767 -0.0000
-4 26 1 0.4060 0.0001
-4 26 2 -0.1082 -0.0000
-4 26 3 0.3478 0.0001
-4 26 4 -0.0837 0.0000
-4 26 5 0.2136 0.0000
-4 26 6 -0.1576 -0.0000
-4 26 7 0.0326 -0.0001
-4 26 8 -0.2553 -0.0001
-4 26 9 -0.1404 -0.0001
-4 26 10 -0.2906 -0.0001
-4 26 11 -0.2426 -0.0000
-4 27 1 0.1538 0.0000
-4 27 2 -0.3478 -0.0001
-4 27 3 0.0678 0.0000
-4 27 4 -0.2602 -0.0000
-4 27 5 0.0909 0.0000
-4 27 6 -0.1145 0.0000
-4 27 7 0.1857 0.0000
-4 27 8 0.0534 0.0001
-4 27 9 0.2617 0.0001
-4 27 10 0.1853 0.0000
-4 27 11 0.2545 0.0001
-4 28 1 0.3210 0.0001
-4 28 2 -0.0867 -0.0000
-4 28 3 0.2739 0.0000
-4 28 4 -0.0483 -0.0000
-4 28 5 0.1711 -0.0000
-4 28 6 -0.1126 -0.0000
-4 28 7 0.0280 -0.0001
-4 28 8 -0.2084 -0.0001
-4 28 9 -0.1131 -0.0001
-4 28 10 -0.2485 -0.0001
-4 28 11 -0.1967 0.0000
-4 29 1 0.1326 0.0000
-4 29 2 -0.2590 -0.0000
-4 29 3 0.0379 0.0000
-4 29 4 -0.1967 0.0000
-4 29 5 0.0514 0.0000
-4 29 6 -0.0909 0.0001
-4 29 7 0.1405 0.0001
-4 29 8 0.0380 0.0001
-4 29 9 0.2171 0.0001
-4 29 10 0.1432 0.0000
-4 30 1 0.2256 0.0000
-4 30 2 -0.0585 -0.0000
-4 30 3 0.1929 -0.0000
-4 30 4 -0.0145 -0.0000
-4 30 5 0.1266 -0.0001
-4 30 6 -0.0719 -0.0001
-4 30 7 0.0268 -0.0001
-4 30 8 -0.1643 -0.0001
-4 30 9 -0.0796 -0.0000
-4 30 10 -0.2060 -0.0001
-4 31 1 0.1005 0.0000
-4 31 2 -0.1676 0.0000
-4 31 3 0.0071 0.0000
-4 31 4 -0.1333 0.0001
-4 31 5 0.0164 0.0001
-4 31 6 -0.0703 0.0001
-4 31 7 0.1000 0.0001
-4 31 8 0.0177 0.0001
-4 31 9 0.1742 0.0001
-4 32 1 0.1330 -0.0000
-4 32 2 -0.0263 -0.0000
-4 32 3 0.1160 -0.0000
-4 32 4 0.0161 -0.0001
-4 32 5 0.0870 -0.0001
-4 32 6 -0.0367 -0.0001
-4 32 7 0.0304 -0.0001
-4 32 8 -0.1239 -0.0001
-4 33 1 0.0619 0.0000
-4 33 2 -0.0855 0.0000
-4 33 3 -0.0224 0.0001
-4 33 4 -0.0784 0.0001
-4 33 5 -0.0133 0.0001
-4 33 6 -0.0563 0.0001
-4 33 7 0.0644 0.0001
-4 33 8 -0.0061 0.0001
-4 34 1 0.0547 -0.0000
-4 34 2 0.0065 -0.0000
-4 34 3 0.0525 -0.0001
-4 34 4 0.0423 -0.0001
-4 34 5 0.0573 -0.0001
-4 34 6 -0.0072 -0.0001
-4 34 7 0.0392 -0.0001
-4 35 1 0.0218 0.0000
-4 35 2 -0.0215 0.0001
-4 35 3 -0.0486 0.0001
-4 35 4 -0.0379 0.0001
-4 35 5 -0.0375 0.0001
-4 35 6 -0.0505 0.0001
-4 36 1 -0.0019 -0.0000
-4 36 2 0.0366 -0.0000
-4 36 3 0.0081 -0.0001
-4 36 4 0.0634 -0.0001
-4 36 5 0.0401 -0.0001
-4 37 1 -0.0150 0.0000
-4 37 2 0.0195 0.0001
-4 37 3 -0.0698 0.0001
-3 0 4 -0.2927 0.0008
-3 0 6 -0.1310 0.0007
-3 0 8 -0.0460 0.0005
-3 0 10 -0.0620 0.0002
-3 0 12 -0.1211 -0.0000
-3 0 14 -0.1592 -0.0002
-3 0 16 -0.1585 -0.0001
-3 1 1 0.4196 -0.0007
-3 1 3 0.3616 -0.0008
-3 1 4 -0.0138 -0.0002
-3 1 5 0.2043 -0.0007
-3 1 6 -0.0182 -0.0005
-3 1 7 0.0744 -0.0006
-3 1 8 -0.0180 -0.0006
-3 1 9 0.0455 -0.0004
-3 1 10 -0.0112 -0.0004
-3 1 11 0.0933 -0.0001
-3 1 12 0.0009 -0.0001
-3 1 13 0.1469 0.0001
-3 1 14 0.0132 0.0001
-3 1 15 0.1636 0.0002
-3 1 16 0.0196 0.0002
-3 2 1 0.0058 -0.0005
-3 2 2 -0.3871 0.0007
-3 2 3 0.0217 -0.0001
-3 2 4 -0.2718 0.0008
-3 2 5 0.0335 0.0004
-3 2 6 -0.1231 0.0007
-3 2 7 0.0381 0.0006
-3 2 8 -0.0492 0.0005
-3 2 9 0.0309 0.0005
-3 2 10 -0.0707 0.0002
-3 2 11 0.0109 0.0003
-3 2 12 -0.1295 -0.0000
-3 2 13 -0.0151 -0.0000
-3 2 14 -0.1637 -0.0001
-3 2 15 -0.0348 -0.0002
-3 2 16 -0.1588 -0.0001
-3 3 1 0.3549 -0.0007
-3 3 2 -0.0227 0.0003
-3 3 3 0.3098 -0.0008
-3 3 4 -0.0440 -0.0001
-3 3 5 0.1760 -0.0007
-3 3 6 -0.0567 -0.0005
-3 3 7 0.0710 -0.0006
-3 3 8 -0.0548 -0.0005
-3 3 9 0.0589 -0.0004
-3 3 10 -0.0331 -0.0004
-3 3 11 0.1113 -0.0001
-3 3 12 0.0036 -0.0001
-3 3 13 0.1599 0.0001
-3 3 14 0.0400 0.0001
-3 3 15 0.1680 0.0001
-3 3 16 0.0585 0.0002
-3 4 1 0.0151 -0.0005
-3 4 2 -0.3001 0.0007
-3 4 3 0.0486 -0.0001
-3 4 4 -0.2126 0.0007
-3 4 5 0.0718 0.0003
-3 4 6 -0.1009 0.0007
-3 4 7 0.0790 0.0005
-3 4 8 -0.0585 0.0005
-3 4 9 0.0620 0.0005
-3 4 10 -0.0956 0.0002
-3 4 11 0.0203 0.0002
-3 4 12 -0.1532 0.0000
-3 4 13 -0.0315 -0.0000
-3 4 14 -0.1763 -0.0001
-3 4 15 -0.0696 -0.0002
-3 4 16 -0.1594 -0.0001
-3 5 1 0.2364 -0.0006
-3 5 2 -0.0452 0.0003
-3 5 3 0.2146 -0.0007
-3 5 4 -0.0817 -0.0001
-3 5 5 0.1241 -0.0007
-3 5 6 -0.1008 -0.0004
-3 5 7 0.0649 -0.0006
-3 5 8 -0.0935 -0.0005
-3 5 9 0.0837 -0.0004
-3 5 10 -0.0537 -0.0003
-3 5 11 0.1444 -0.0001
-3 5 12 0.0087 -0.0001
-3 5 13 0.1834 0.0001
-3 5 14 0.0678 0.0001
-3 5 15 0.1754 0.0001
-3 5 16 0.0960 0.0002
-3 6 1 0.0309 -0.0005
-3 6 2 -0.1713 0.0006
-3 6 3 0.0843 -0.0001
-3 6 4 -0.1248 0.0007
-3 6 5 0.1183 0.0003
-3 6 6 -0.0683 0.0006
-3 6 7 0.1243 0.0005
-3 6 8 -0.0729 0.0005
-3 6 9 0.0929 0.0004
-3 6 10 -0.1330 0.0002
-3 6 11 0.0268 0.0002
-3 6 12 -0.1881 0.0000
-3 6 13 -0.0504 -0.0000
-3 6 14 -0.1940 -0.0001
-3 6 15 -0.1040 -0.0002
-3 6 16 -0.1593 -0.0001
-3 7 1 0.0838 -0.0005
-3 7 2 -0.0766 0.0003
-3 7 3 0.0914 -0.0006
-3 7 4 -0.1292 -0.0001
-3 7 5 0.0573 -0.0006
-3 7 6 -0.1518 -0.0004
-3 7 7 0.0577 -0.0005
-3 7 8 -0.1340 -0.0004
-3 7 9 0.1164 -0.0003
-3 7 10 -0.0718 -0.0003
-3 7 11 0.1874 -0.0001
-3 7 12 0.0174 -0.0001
-3 7 13 0.2131 0.0001
-3 7 14 0.0967 0.0001
-3 7 15 0.1836 0.0001
-3 7 16 0.1306 0.0002
-3 8 1 0.0543 -0.0005
-3 8 2 -0.0214 0.0006
-3 8 3 0.1302 -0.0001
-3 8 4 -0.0224 0.0006
-3 8 5 0.1735 0.0003
-3 8 6 -0.0308 0.0006
-3 8 7 0.1736 0.0004
-3 8 8 -0.0907 0.0004
-3 8 9 0.1225 0.0004
-3 8 10 -0.1772 0.0002
-3 8 11 0.0293 0.0002
-3 8 12 -0.2283 0.0000
-3 8 13 -0.0719 -0.0001
-3 8 14 -0.2131 -0.0001
-3 8 15 -0.1369 -0.0002
-3 8 16 -0.1568 -0.0001
-3 9 1 -0.0778 -0.0005
-3 9 2 -0.1169 0.0002
-3 9 3 -0.0401 -0.0006
-3 9 4 -0.1859 -0.0001
-3 9 5 -0.0139 -0.0006
-3 9 6 -0.2086 -0.0004
-3 9 7 0.0511 -0.0005
-3 9 8 -0.1746 -0.0004
-3 9 9 0.1527 -0.0003
-3 9 10 -0.0860 -0.0003
-3 9 11 0.2335 -0.0001
-3 9 12 0.0300 -0.0000
-3 9 13 0.2433 0.0001
-3 9 14 0.1257 0.0001
-3 9 15 0.1896 0.0001
-3 10 1 0.0848 -0.0004
-3 10 2 0.1258 0.0005
-3 10 3 0.1842 -0.0000
-3 10 4 0.0786 0.0005
-3 10 5 0.2349 0.0003
-3 10 6 0.0053 0.0005
-3 10 7 0.2242 0.0004
-3 10 8 -0.1098 0.0004
-3 10 9 0.1486 0.0003
-3 10 10 -0.2218 0.0002
-3 10 11 0.0268 0.0001
-3 10 12 -0.2671 0.0000
-3 10 13 -0.0953 -0.0001
-3 10 14 -0.2290 -0.0001
-3 10 15 -0.1663 -0.0002
-3 11 1 -0.2228 -0.0004
-3 11 2 -0.1635 0.0002
-3 11 3 -0.1598 -0.0005
-3 11 4 -0.2477 -0.0001
-3 11 5 -0.0783 -0.0005
-3 11 6 -0.2667 -0.0003
-3 11 7 0.0467 -0.0004
-3 11 8 -0.2122 -0.0004
-3 11 9 0.1874 -0.0003
-3 11 10 -0.0947 -0.0002
-3 11 11 0.2756 -0.0001
-3 11 12 0.0462 -0.0000
-3 11 13 0.2683 0.0001
-3 11 14 0.1530 0.0001
-3 11 15 0.1906 0.0001
-3 12 1 0.1199 -0.0003
-3 12 2 0.2479 0.0004
-3 12 3 0.2415 0.0000
-3 12 4 0.1632 0.0004
-3 12 5 0.2965 0.0003
-3 12 6 0.0343 0.0004
-3 12 7 0.2713 0.0004
-3 12 8 -0.1280 0.0003
-3 12 9 0.1685 0.0003
-3 12 10 -0.2603 0.0002
-3 12 11 0.0193 0.0001
-3 12 12 -0.2980 0.0000
-3 12 13 -0.1190 -0.0001
-3 12 14 -0.2377 -0.0001
-3 12 15 -0.1899 -0.0001
-3 13 1 -0.3291 -0.0003
-3 13 2 -0.2115 0.0001
-3 13 3 -0.2504 -0.0004
-3 13 4 -0.3078 -0.0002
-3 13 5 -0.1268 -0.0004
-3 13 6 -0.3197 -0.0003
-3 13 7 0.0455 -0.0003
-3 13 8 -0.2422 -0.0003
-3 13 9 0.2161 -0.0002
-3 13 10 -0.0965 -0.0002
-3 13 11 0.3073 -0.0001
-3 13 12 0.0648 -0.0000
-3 13 13 0.2833 0.0001
-3 13 14 0.1762 0.0001
-3 13 15 0.1844 0.0001
-3 14 1 0.1554 -0.0002
-3 14 2 0.3276 0.0003
-3 14 3 0.2948 0.0001
-3 14 4 0.2199 0.0003
-3 14 5 0.3507 0.0003
-3 14 6 0.0523 0.0003
-3 14 7 0.3086 0.0004
-3 14 8 -0.1431 0.0003
-3 14 9 0.1794 0.0003
-3 14 10 -0.2876 0.0001
-3 14 11 0.0068 0.0001
-3 14 12 -0.3160 -0.0000
-3 14 13 -0.1407 -0.0001
-3 14 14 -0.2365 -0.0001
-3 14 15 -0.2049 -0.0001
-3 15 1 -0.3821 -0.0002
-3 15 2 -0.2542 0.0000
-3 15 3 -0.3004 -0.0003
-3 15 4 -0.3577 -0.0002
-3 15 5 -0.1533 -0.0003
-3 15 6 -0.3600 -0.0003
-3 15 7 0.0477 -0.0003
-3 15 8 -0.2602 -0.0003
-3 15 9 0.2351 -0.0002
-3 15 10 -0.0906 -0.0002
-3 15 11 0.3243 -0.0000
-3 15 12 0.0839 -0.0000
-3 15 13 0.2852 0.0001
-3 15 14 0.1924 0.0001
-3 15 15 0.1702 0.0001
-3 16 1 0.1864 -0.0001
-3 16 2 0.3558 0.0002
-3 16 3 0.3362 0.0001
-3 16 4 0.2425 0.0002
-3 16 5 0.3888 0.0003
-3 16 6 0.0575 0.0003
-3 16 7 0.3302 0.0003
-3 16 8 -0.1532 0.0002
-3 16 9 0.1788 0.0003
-3 16 10 -0.3002 0.0001
-3 16 11 -0.0093 0.0001
-3 16 12 -0.3183 -0.0000
-3 16 13 -0.1576 -0.0000
-3 16 14 -0.2242 -0.0001
-3 17 1 -0.3768 -0.0001
-3 17 2 -0.2849 -0.0000
-3 17 3 -0.3056 -0.0002
-3 17 4 -0.3891 -0.0002
-3 17 5 -0.1561 -0.0002
-3 17 6 -0.3806 -0.0003
-3 17 7 0.0524 -0.0002
-3 17 8 -0.2624 -0.0003
-3 17 9 0.2422 -0.0001
-3 17 10 -0.0769 -0.0002
-3 17 11 0.3244 -0.0000
-3 17 12 0.1013 -0.0000
-3 17 13 0.2732 0.0001
-3 17 14 0.1990 0.0001
-3 18 1 0.2078 -0.0001
-3 18 2 0.3320 0.0001
-3 18 3 0.3581 0.0001
-3 18 4 0.2311 0.0002
-3 18 5 0.4038 0.0003
-3 18 6 0.0507 0.0002
-3 18 7 0.3313 0.0003
-3 18 8 -0.1569 0.0002
-3 18 9 0.1658 0.0002
-3 18 10 -0.2969 0.0001
-3 18 11 -0.0275 0.0001
-3 18 12 -0.3046 -0.0000
-3 18 13 -0.1670 -0.0000
-3 18 14 -0.2016 -0.0001
-3 19 1 -0.3179 -0.0001
-3 19 2 -0.2978 -0.0001
-3 19 3 -0.2694 -0.0001
-3 19 4 -0.3953 -0.0002
-3 19 5 -0.1374 -0.0002
-3 19 6 -0.3763 -0.0003
-3 19 7 0.0583 -0.0002
-3 19 8 -0.2469 -0.0003
-3 19 9 0.2368 -0.0001
-3 19 10 -0.0565 -0.0002
-3 19 11 0.3081 0.0000
-3 19 12 0.1144 -0.0000
-3 19 13 0.2485 0.0001
-3 19 14 0.1940 0.0001
-3 20 1 0.2155 0.0000
-3 20 2 0.2644 0.0001
-3 20 3 0.3551 0.0002
-3 20 4 0.1911 0.0001
-3 20 5 0.3908 0.0003
-3 20 6 0.0347 0.0001
-3 20 7 0.3096 0.0003
-3 20 8 -0.1535 0.0001
-3 20 9 0.1408 0.0002
-3 20 10 -0.2787 0.0000
-3 20 11 -0.0455 0.0001
-3 20 12 -0.2771 -0.0001
-3 20 13 -0.1671 -0.0000
-3 20 14 -0.1711 -0.0001
-3 21 1 -0.2184 -0.0000
-3 21 2 -0.2888 -0.0001
-3 21 3 -0.2015 -0.0001
-3 21 4 -0.3727 -0.0002
-3 21 5 -0.1030 -0.0001
-3 21 6 -0.3453 -0.0003
-3 21 7 0.0635 -0.0001
-3 21 8 -0.2142 -0.0002
-3 21 9 0.2200 -0.0001
-3 21 10 -0.0316 -0.0001
-3 21 11 0.2781 0.0000
-3 21 12 0.1209 -0.0000
-3 21 13 0.2145 0.0001
-3 22 1 0.2067 0.0000
-3 22 2 0.1673 0.0000
-3 22 3 0.3252 0.0002
-3 22 4 0.1320 0.0001
-3 22 5 0.3491 0.0003
-3 22 6 0.0138 0.0001
-3 22 7 0.2663 0.0003
-3 22 8 -0.1433 0.0001
-3 22 9 0.1063 0.0002
-3 22 10 -0.2487 0.0000
-3 22 11 -0.0606 0.0001
-3 22 12 -0.2397 -0.0001
-3 22 13 -0.1566 -0.0000
-3 23 1 -0.0969 0.0000
-3 23 2 -0.2571 -0.0001
-3 23 3 -0.1158 -0.0000
-3 23 4 -0.3217 -0.0002
-3 23 5 -0.0605 -0.0001
-3 23 6 -0.2896 -0.0002
-3 23 7 0.0661 -0.0001
-3 23 8 -0.1674 -0.0002
-3 23 9 0.1941 -0.0000
-3 23 10 -0.0054 -0.0001
-3 23 11 0.2389 0.0001
-3 23 12 0.1193 -0.0000
-3 23 13 0.1755 0.0001
-3 24 1 0.1809 0.0001
-3 24 2 0.0585 0.0000
-3 24 3 0.2698 0.0002
-3 24 4 0.0655 0.0000
-3 24 5 0.2819 0.0002
-3 24 6 -0.0073 0.0001
-3 24 7 0.2054 0.0002
-3 24 8 -0.1271 0.0000
-3 24 9 0.0665 0.0001
-3 24 10 -0.2110 -0.0000
-3 24 11 -0.0705 0.0001
-3 24 12 -0.1974 -0.0001
-3 24 13 -0.1359 -0.0000
-3 25 1 0.0267 0.0000
-3 25 2 -0.2046 -0.0001
-3 25 3 -0.0275 -0.0000
-3 25 4 -0.2469 -0.0002
-3 25 5 -0.0181 -0.0000
-3 25 6 -0.2148 -0.0002
-3 25 7 0.0649 -0.0000
-3 25 8 -0.1120 -0.0002
-3 25 9 0.1626 -0.0000
-3 25 10 0.0185 -0.0001
-3 25 11 0.1956 0.0001
-3 25 12 0.1089 -0.0000
-3 26 1 0.1396 0.0001
-3 26 2 -0.0448 -0.0000
-3 26 3 0.1941 0.0001
-3 26 4 0.0028 0.0000
-3 26 5 0.1962 0.0002
-3 26 6 -0.0243 0.0000
-3 26 7 0.1340 0.0002
-3 26 8 -0.1067 0.0000
-3 26 9 0.0264 0.0001
-3 26 10 -0.1704 -0.0000
-3 26 11 -0.0732 0.0000
-3 26 12 -0.1552 -0.0001
-3 27 1 0.1344 0.0000
-3 27 2 -0.1362 -0.0001
-3 27 3 0.0501 -0.0000
-3 27 4 -0.1560 -0.0001
-3 27 5 0.0173 -0.0000
-3 27 6 -0.1295 -0.0001
-3 27 7 0.0592 -0.0000
-3 27 8 -0.0548 -0.0001
-3 27 9 0.1291 0.0000
-3 27 10 0.0367 -0.0001
-3 27 11 0.1532 0.0001
-3 27 12 0.0901 -0.0000
-3 28 1 0.0864 0.0000
-3 28 2 -0.1283 0.0000
-3 28 3 0.1058 0.0001
-3 28 4 -0.0472 0.0000
-3 28 5 0.1015 0.0001
-3 28 6 -0.0346 0.0000
-3 28 7 0.0607 0.0001
-3 28 8 -0.0840 -0.0000
-3 28 9 -0.0087 0.0001
-3 28 10 -0.1313 -0.0001
-3 28 11 -0.0677 0.0000
-3 29 1 0.2132 -0.0000
-3 29 2 -0.0588 -0.0001
-3 29 3 0.1074 -0.0000
-3 29 4 -0.0590 -0.0001
-3 29 5 0.0414 -0.0000
-3 29 6 -0.0434 -0.0001
-3 29 7 0.0495 -0.0000
-3 29 8 -0.0028 -0.0001
-3 29 9 0.0968 0.0000
-3 29 10 0.0464 -0.0000
-3 29 11 0.1157 0.0001
-3 30 1 0.0265 0.0000
-3 30 2 -0.1835 0.0000
-3 30 3 0.0144 0.0001
-3 30 4 -0.0794 0.0000
-3 30 5 0.0085 0.0001
-3 30 6 -0.0372 0.0000
-3 30 7 -0.0061 0.0001
-3 30 8 -0.0614 -0.0000
-3 30 9 -0.0344 0.0000
-3 30 10 -0.0971 -0.0001
-3 31 1 0.2570 -0.0000
-3 31 2 0.0197 -0.0000
-3 31 3 0.1399 -0.0000
-3 31 4 0.0337 -0.0001
-3 31 5 0.0525 -0.0000
-3 31 6 0.0338 -0.0001
-3 31 7 0.0371 0.0000
-3 31 8 0.0380 -0.0000
-3 31 9 0.0687 0.0001
-3 31 10 0.0462 -0.0000
-3 32 1 -0.0342 0.0000
-3 32 2 -0.2077 0.0000
-3 32 3 -0.0707 0.0000
-3 32 4 -0.0928 0.0000
-3 32 5 -0.0731 0.0000
-3 32 6 -0.0330 -0.0000
-3 32 7 -0.0591 0.0000
-3 32 8 -0.0409 -0.0000
-3 32 9 -0.0478 0.0000
-3 33 1 0.2662 -0.0000
-3 33 2 0.0915 -0.0000
-3 33 3 0.1481 -0.0000
-3 33 4 0.1130 -0.0000
-3 33 5 0.0520 -0.0000
-3 33 6 0.0945 -0.0000
-3 33 7 0.0239 0.0000
-3 33 8 0.0635 0.0000
-3 33 9 0.0465 0.0001
-3 34 1 -0.0901 0.0000
-3 34 2 -0.2043 0.0000
-3 34 3 -0.1416 0.0000
-3 34 4 -0.0900 0.0000
-3 34 5 -0.1358 0.0000
-3 34 6 -0.0243 -0.0000
-3 34 7 -0.0937 -0.0000
-3 34 8 -0.0244 -0.0000
-3 35 1 0.2472 -0.0001
-3 35 2 0.1503 -0.0000
-3 35 3 0.1371 -0.0000
-3 35 4 0.1720 -0.0000
-3 35 5 0.0434 -0.0000
-3 35 6 0.1338 0.0000
-3 35 7 0.0120 0.0000
-3 36 1 -0.1360 0.0000
-3 36 2 -0.1808 0.0001
-3 36 3 -0.1928 0.0000
-3 36 4 -0.0763 0.0000
-3 36 5 -0.1752 -0.0000
-3 36 6 -0.0142 -0.0000
-3 37 1 0.2099 -0.0001
-3 37 2 0.1917 -0.0000
-3 37 3 0.1141 -0.0000
-3 37 4 0.2074 -0.0000
-3 37 5 0.0311 -0.0000
-3 38 1 -0.1687 0.0000
-3 38 2 -0.1465 0.0001
-3 38 3 -0.2217 0.0000
-3 38 4 -0.0579 0.0000
-3 39 1 0.1652 -0.0001
-2 0 6 -0.2784 -0.0003
-2 0 8 0.1618 -0.0003
-2 0 10 0.3983 -0.0003
-2 0 12 0.4001 -0.0002
-2 0 14 0.2699 -0.0001
-2 0 16 0.1287 -0.0001
-2 1 1 0.9260 -0.0003
-2 1 4 -0.0455 0.0004
-2 1 5 0.5106 0.0001
-2 1 6 -0.0278 0.0004
-2 1 7 0.0378 0.0003
-2 1 8 -0.0147 0.0001
-2 1 9 -0.3121 0.0003
-2 1 10 -0.0079 -0.0002
-2 1 11 -0.4222 0.0003
-2 1 12 -0.0042 -0.0003
-2 1 13 -0.3407 0.0002
-2 1 14 -0.0005 -0.0003
-2 1 15 -0.1938 0.0001
-2 1 16 0.0036 -0.0001
-2 2 1 0.1234 -0.0001
-2 2 2 -0.9103 0.0002
-2 2 4 -0.6923 -0.0000
-2 2 5 0.0720 -0.0005
-2 2 6 -0.2546 -0.0002
-2 2 7 0.0408 -0.0003
-2 2 8 0.1702 -0.0003
-2 2 9 0.0217 0.0000
-2 2 10 0.3947 -0.0003
-2 2 11 0.0124 0.0003
-2 2 12 0.3912 -0.0002
-2 2 13 0.0054 0.0003
-2 2 14 0.2623 -0.0001
-2 2 15 -0.0029 0.0002
-2 2 16 0.1255 -0.0001
-2 3 1 0.8477 -0.0003
-2 3 3 0.7913 -0.0001
-2 3 4 -0.1309 0.0004
-2 3 5 0.4500 0.0001
-2 3 6 -0.0818 0.0004
-2 3 7 0.0064 0.0003
-2 3 8 -0.0453 0.0002
-2 3 9 -0.3152 0.0003
-2 3 10 -0.0259 -0.0002
-2 3 11 -0.4081 0.0002
-2 3 12 -0.0147 -0.0003
-2 3 13 -0.3233 0.0001
-2 3 14 -0.0028 -0.0003
-2 3 15 -0.1830 0.0001
-2 3 16 0.0101 -0.0001
-2 4 1 0.2248 -0.0001
-2 4 2 -0.7926 0.0003
-2 4 3 0.1960 -0.0004
-2 4 4 -0.5882 0.0000
-2 4 5 0.1370 -0.0005
-2 4 6 -0.1869 -0.0002
-2 4 7 0.0816 -0.0003
-2 4 8 0.1938 -0.0003
-2 4 9 0.0473 0.0000
-2 4 10 0.3838 -0.0003
-2 4 11 0.0291 0.0003
-2 4 12 0.3658 -0.0002
-2 4 13 0.0139 0.0003
-2 4 14 0.2406 -0.0001
-2 4 15 -0.0040 0.0002
-2 4 16 0.1166 -0.0000
-2 5 1 0.7017 -0.0003
-2 5 2 -0.2533 0.0003
-2 5 3 0.6451 -0.0002
-2 5 4 -0.2000 0.0005
-2 5 5 0.3378 0.0001
-2 5 6 -0.1312 0.0004
-2 5 7 -0.0511 0.0002
-2 5 8 -0.0792 0.0002
-2 5 9 -0.3201 0.0003
-2 5 10 -0.0501 -0.0002
-2 5 11 -0.3811 0.0002
-2 5 12 -0.0305 -0.0003
-2 5 13 -0.2908 0.0001
-2 5 14 -0.0086 -0.0003
-2 5 15 -0.1631 0.0000
-2 5 16 0.0145 -0.0001
-2 6 1 0.2861 -0.0001
-2 6 2 -0.6143 0.0003
-2 6 3 0.2582 -0.0004
-2 6 4 -0.4312 0.0001
-2 6 5 0.1892 -0.0005
-2 6 6 -0.0859 -0.0002
-2 6 7 0.1223 -0.0003
-2 6 8 0.2277 -0.0002
-2 6 9 0.0793 0.0000
-2 6 10 0.3660 -0.0002
-2 6 11 0.0533 0.0003
-2 6 12 0.3266 -0.0001
-2 6 13 0.0279 0.0003
-2 6 14 0.2080 -0.0001
-2 6 15 -0.0018 0.0002
-2 6 16 0.1039 -0.0000
-2 7 1 0.5074 -0.0003
-2 7 2 -0.2956 0.0003
-2 7 3 0.4515 -0.0002
-2 7 4 -0.2452 0.0004
-2 7 5 0.1905 0.0000
-2 7 6 -0.1735 0.0004
-2 7 7 -0.1250 0.0002
-2 7 8 -0.1174 0.0001
-2 7 9 -0.3240 0.0002
-2 7 10 -0.0828 -0.0002
-2 7 11 -0.3438 0.0002
-2 7 12 -0.0539 -0.0003
-2 7 13 -0.2474 0.0001
-2 7 14 -0.0192 -0.0003
-2 7 15 -0.1376 0.0000
-2 7 16 0.0158 -0.0001
-2 8 1 0.2967 -0.0001
-2 8 2 -0.3993 0.0003
-2 8 3 0.2845 -0.0004
-2 8 4 -0.2433 0.0001
-2 8 5 0.2244 -0.0004
-2 8 6 0.0332 -0.0001
-2 8 7 0.1621 -0.0003
-2 8 8 0.2651 -0.0002
-2 8 9 0.1190 0.0000
-2 8 10 0.3417 -0.0002
-2 8 11 0.0864 0.0003
-2 8 12 0.2783 -0.0001
-2 8 13 0.0483 0.0003
-2 8 14 0.1695 -0.0000
-2 8 15 0.0044 0.0002
-2 8 16 0.0903 0.0000
-2 9 1 0.2899 -0.0003
-2 9 2 -0.2918 0.0003
-2 9 3 0.2364 -0.0002
-2 9 4 -0.2625 0.0004
-2 9 5 0.0290 0.0000
-2 9 6 -0.2068 0.0004
-2 9 7 -0.2033 0.0001
-2 9 8 -0.1596 0.0001
-2 9 9 -0.3243 0.0002
-2 9 10 -0.1242 -0.0002
-2 9 11 -0.2995 0.0001
-2 9 12 -0.0849 -0.0003
-2 9 13 -0.1989 0.0000
-2 9 14 -0.0347 -0.0002
-2 9 15 -0.1109 -0.0000
-2 9 16 0.0136 -0.0001
-2 10 1 0.2554 -0.0001
-2 10 2 -0.1752 0.0003
-2 10 3 0.2732 -0.0003
-2 10 4 -0.0497 0.0001
-2 10 5 0.2412 -0.0004
-2 10 6 0.1528 -0.0001
-2 10 7 0.1995 -0.0002
-2 10 8 0.2988 -0.0002
-2 10 9 0.1649 0.0000
-2 10 10 0.3121 -0.0001
-2 10 11 0.1272 0.0002
-2 10 12 0.2262 -0.0000
-2 10 13 0.0745 0.0003
-2 10 14 0.1304 0.0000
-2 10 15 0.0145 0.0002
-2 11 1 0.0759 -0.0003
-2 11 2 -0.2442 0.0002
-2 11 3 0.0272 -0.0002
-2 11 4 -0.2525 0.0004
-2 11 5 -0.1251 -0.0000
-2 11 6 -0.2301 0.0003
-2 11 7 -0.2737 0.0001
-2 11 8 -0.2036 0.0001
-2 11 9 -0.3185 0.0001
-2 11 10 -0.1719 -0.0002
-2 11 11 -0.2525 0.0001
-2 11 12 -0.1216 -0.0003
-2 11 13 -0.1511 -0.0000
-2 11 14 -0.0542 -0.0002
-2 11 15 -0.0872 -0.0000
-2 12 1 0.1700 -0.0001
-2 12 2 0.0309 0.0002
-2 12 3 0.2286 -0.0003
-2 12 4 0.1252 0.0001
-2 12 5 0.2404 -0.0003
-2 12 6 0.2567 -0.0000
-2 12 7 0.2328 -0.0002
-2 12 8 0.3222 -0.0001
-2 12 9 0.2139 0.0001
-2 12 10 0.2787 -0.0001
-2 12 11 0.1723 0.0002
-2 12 12 0.1759 -0.0000
-2 12 13 0.1039 0.0003
-2 12 14 0.0959 0.0000
-2 12 15 0.0273 0.0001
-2 13 1 -0.1102 -0.0003
-2 13 2 -0.1627 0.0002
-2 13 3 -0.1516 -0.0002
-2 13 4 -0.2196 0.0003
-2 13 5 -0.2526 -0.0000
-2 13 6 -0.2431 0.0002
-2 13 7 -0.3263 0.0001
-2 13 8 -0.2460 0.0000
-2 13 9 -0.3052 0.0001
-2 13 10 -0.2213 -0.0002
-2 13 11 -0.2068 0.0000
-2 13 12 -0.1600 -0.0003
-2 13 13 -0.1095 -0.0000
-2 13 14 -0.0753 -0.0002
-2 13 15 -0.0700 -0.0001
-2 14 1 0.0561 -0.0001
-2 14 2 0.1968 0.0002
-2 14 3 0.1604 -0.0002
-2 14 4 0.2620 0.0001
-2 14 5 0.2250 -0.0003
-2 14 6 0.3323 -0.0000
-2 14 7 0.2597 -0.0001
-2 14 8 0.3312 -0.0001
-2 14 9 0.2609 0.0001
-2 14 10 0.2439 -0.0000
-2 14 11 0.2168 0.0002
-2 14 12 0.1323 0.0000
-2 14 13 0.1330 0.0002
-2 14 14 0.0701 0.0001
-2 14 15 0.0413 0.0001
-2 15 1 -0.2499 -0.0002
-2 15 2 -0.0623 0.0002
-2 15 3 -0.2822 -0.0001
-2 15 4 -0.1715 0.0002
-2 15 5 -0.3402 -0.0000
-2 15 6 -0.2463 0.0002
-2 15 7 -0.3547 0.0001
-2 15 8 -0.2827 -0.0000
-2 15 9 -0.2847 0.0000
-2 15 10 -0.2666 -0.0002
-2 15 11 -0.1665 -0.0000
-2 15 12 -0.1954 -0.0002
-2 15 13 -0.0782 -0.0001
-2 15 14 -0.0952 -0.0002
-2 15 15 -0.0614 -0.0001
-2 16 1 -0.0666 -0.0001
-2 16 2 0.3078 0.0001
-2 16 3 0.0812 -0.0002
-2 16 4 0.3486 0.0001
-2 16 5 0.1993 -0.0002
-2 16 6 0.3726 -0.0000
-2 16 7 0.2780 -0.0001
-2 16 8 0.3246 -0.0000
-2 16 9 0.3004 0.0001
-2 16 10 0.2104 -0.0000
-2 16 11 0.2549 0.0002
-2 16 12 0.0992 0.0000
-2 16 13 0.1579 0.0002
-2 16 14 0.0552 0.0001
-2 16 15 0.0544 0.0001
-2 17 1 -0.3332 -0.0001
-2 17 2 0.0398 0.0001
-2 17 3 -0.3553 -0.0001
-2 17 4 -0.1170 0.0002
-2 17 5 -0.3822 -0.0000
-2 17 6 -0.2406 0.0001
-2 17 7 -0.3574 0.0000
-2 17 8 -0.3092 -0.0000
-2 17 9 -0.2589 0.0000
-2 17 10 -0.3021 -0.0002
-2 17 11 -0.1345 -0.0000
-2 17 12 -0.2229 -0.0002
-2 17 13 -0.0592 -0.0001
-2 17 14 -0.1111 -0.0001
-2 18 1 -0.1775 -0.0001
-2 18 2 0.3588 0.0001
-2 18 3 0.0042 -0.0001
-2 18 4 0.3816 0.0000
-2 18 5 0.1683 -0.0001
-2 18 6 0.3772 -0.0000
-2 18 7 0.2858 -0.0000
-2 18 8 0.3042 -0.0000
-2 18 9 0.3273 0.0001
-2 18 10 0.1809 0.0000
-2 18 11 0.2812 0.0002
-2 18 12 0.0783 0.0001
-2 18 13 0.1750 0.0002
-2 18 14 0.0514 0.0001
-2 19 1 -0.3586 -0.0001
-2 19 2 0.1272 0.0001
-2 19 3 -0.3711 -0.0000
-2 19 4 -0.0649 0.0001
-2 19 5 -0.3802 0.0000
-2 19 6 -0.2273 0.0001
-2 19 7 -0.3372 0.0000
-2 19 8 -0.3221 -0.0001
-2 19 9 -0.2309 -0.0000
-2 19 10 -0.3226 -0.0002
-2 19 11 -0.1128 -0.0000
-2 19 12 -0.2386 -0.0002
-2 19 13 -0.0528 -0.0001
-2 19 14 -0.1208 -0.0001
-2 20 1 -0.2595 -0.0001
-2 20 2 0.3535 0.0000
-2 20 3 -0.0591 -0.0001
-2 20 4 0.3660 -0.0000
-2 20 5 0.1363 -0.0001
-2 20 6 0.3511 -0.0000
-2 20 7 0.2819 0.0000
-2 20 8 0.2741 -0.0000
-2 20 9 0.3375 0.0001
-2 20 10 0.1578 0.0000
-2 20 11 0.2922 0.0002
-2 20 12 0.0699 0.0001
-2 20 13 0.1819 0.0001
-2 20 14 0.0568 0.0000
-2 21 1 -0.3329 -0.0000
-2 21 2 0.1876 0.0001
-2 21 3 -0.3381 0.0000
-2 21 4 -0.0220 0.0001
-2 21 5 -0.3425 0.0000
-2 21 6 -0.2076 0.0000
-2 21 7 -0.3007 0.0000
-2 21 8 -0.3192 -0.0001
-2 21 9 -0.2040 -0.0000
-2 21 10 -0.3253 -0.0002
-2 21 11 -0.1019 -0.0000
-2 21 12 -0.2403 -0.0002
-2 21 13 -0.0568 -0.0000
-2 21 14 -0.1230 -0.0001
-2 22 1 -0.3016 -0.0001
-2 22 2 0.3032 -0.0000
-2 22 3 -0.1009 -0.0001
-2 22 4 0.3134 -0.0000
-2 22 5 0.1067 -0.0000
-2 22 6 0.3037 -0.0000
-2 22 7 0.2661 0.0000
-2 22 8 0.2401 -0.0000
-2 22 9 0.3295 0.0001
-2 22 10 0.1425 0.0000
-2 22 11 0.2861 0.0002
-2 22 12 0.0720 0.0000
-2 22 13 0.1778 0.0001
-2 23 1 -0.2691 0.0000
-2 23 2 0.2144 0.0001
-2 23 3 -0.2705 0.0001
-2 23 4 0.0077 0.0001
-2 23 5 -0.2815 0.0001
-2 23 6 -0.1830 0.0000
-2 23 7 -0.2560 0.0000
-2 23 8 -0.3003 -0.0001
-2 23 9 -0.1815 -0.0000
-2 23 10 -0.3096 -0.0001
-2 23 11 -0.1005 -0.0000
-2 23 12 -0.2279 -0.0001
-2 23 13 -0.0677 -0.0000
-2 24 1 -0.3006 -0.0001
-2 24 2 0.2236 -0.0001
-2 24 3 -0.1184 -0.0001
-2 24 4 0.2387 -0.0001
-2 24 5 0.0811 -0.0000
-2 24 6 0.2461 -0.0001
-2 24 7 0.2392 0.0000
-2 24 8 0.2074 -0.0000
-2 24 9 0.3038 0.0001
-2 24 10 0.1351 0.0000
-2 24 11 0.2639 0.0001
-2 24 12 0.0813 0.0000
-2 24 13 0.1636 0.0001
-2 25 1 -0.1830 0.0001
-2 25 2 0.2077 0.0001
-2 25 3 -0.1849 0.0001
-2 25 4 0.0235 0.0000
-2 25 5 -0.2109 0.0001
-2 25 6 -0.1545 -0.0000
-2 25 7 -0.2111 0.0000
-2 25 8 -0.2669 -0.0001
-2 25 9 -0.1653 -0.0000
-2 25 10 -0.2775 -0.0001
-2 25 11 -0.1060 -0.0000
-2 25 12 -0.2035 -0.0001
-2 25 13 -0.0811 0.0000
-2 26 1 -0.2612 -0.0001
-2 26 2 0.1320 -0.0001
-2 26 3 -0.1136 -0.0000
-2 26 4 0.1575 -0.0001
-2 26 5 0.0599 -0.0000
-2 26 6 0.1887 -0.0001
-2 26 7 0.2031 0.0000
-2 26 8 0.1803 -0.0000
-2 26 9 0.2635 0.0001
-2 26 10 0.1342 0.0000
-2 26 11 0.2290 0.0001
-2 26 12 0.0936 0.0000
-2 27 1 -0.0909 0.0001
-2 27 2 0.1737 0.0001
-2 27 3 -0.0975 0.0001
-2 27 4 0.0277 0.0000
-2 27 5 -0.1429 0.0001
-2 27 6 -0.1231 -0.0000
-2 27 7 -0.1723 0.0000
-2 27 8 -0.2223 -0.0001
-2 27 9 -0.1556 -0.0000
-2 27 10 -0.2334 -0.0001
-2 27 11 -0.1148 -0.0000
-2 27 12 -0.1707 -0.0000
-2 28 1 -0.1945 -0.0001
-2 28 2 0.0436 -0.0001
-2 28 3 -0.0924 -0.0000
-2 28 4 0.0829 -0.0001
-2 28 5 0.0419 -0.0000
-2 28 6 0.1394 -0.0001
-2 28 7 0.1604 0.0000
-2 28 8 0.1604 -0.0000
-2 28 9 0.2133 0.0001
-2 28 10 0.1371 0.0000
-2 28 11 0.1861 0.0000
-2 29 1 -0.0061 0.0001
-2 29 2 0.1228 0.0000
-2 29 3 -0.0209 0.0001
-2 29 4 0.0245 0.0000
-2 29 5 -0.0864 0.0001
-2 29 6 -0.0897 -0.0000
-2 29 7 -0.1426 0.0000
-2 29 8 -0.1710 -0.0000
-2 29 9 -0.1507 0.0000
-2 29 10 -0.1827 -0.0000
-2 29 11 -0.1229 0.0000
-2 30 1 -0.1152 -0.0000
-2 30 2 -0.0304 -0.0001
-2 30 3 -0.0631 -0.0000
-2 30 4 0.0233 -0.0001
-2 30 5 0.0252 -0.0000
-2 30 6 0.1022 -0.0000
-2 30 7 0.1143 0.0000
-2 30 8 0.1471 -0.0000
-2 30 9 0.1587 0.0000
-2 30 10 0.1402 -0.0000
-2 30 11 0.1409 0.0000
-2 31 1 0.0622 0.0001
-2 31 2 0.0673 0.0000
-2 31 3 0.0373 0.0001
-2 31 4 0.0194 0.0000
-2 31 5 -0.0451 0.0001
-2 31 6 -0.0555 -0.0000
-2 31 7 -0.1221 0.0000
-2 31 8 -0.1177 -0.0000
-2 31 9 -0.1475 0.0000
-2 31 10 -0.1314 -0.0000
-2 32 1 -0.0388 -0.0000
-2 32 2 -0.0841 -0.0001
-2 32 3 -0.0347 -0.0000
-2 32 4 -0.0180 -0.0001
-2 32 5 0.0080 0.0000
-2 32 6 0.0770 -0.0000
-2 32 7 0.0680 0.0000
-2 32 8 0.1376 -0.0000
-2 32 9 0.1054 0.0000
-2 32 10 0.1397 -0.0000
-2 33 1 0.1099 0.0000
-2 33 2 0.0189 0.0000
-2 33 3 0.0752 0.0000
-2 33 4 0.0171 0.0000
-2 33 5 -0.0187 0.0000
-2 33 6 -0.0213 -0.0000
-2 33 7 -0.1078 0.0000
-2 33 8 -0.0671 -0.0000
-2 33 9 -0.1421 0.0000
-2 34 1 0.0217 -0.0000
-2 34 2 -0.1168 -0.0000
-2 34 3 -0.0144 -0.0000
-2 34 4 -0.0423 -0.0000
-2 34 5 -0.0111 0.0000
-2 34 6 0.0605 -0.0000
-2 34 7 0.0247 0.0000
-2 34 8 0.1277 -0.0000
-2 34 9 0.0580 -0.0000
-2 35 1 0.1374 0.0000
-2 35 2 -0.0137 0.0000
-2 35 3 0.0953 0.0000
-2 35 4 0.0210 -0.0000
-2 35 5 -0.0030 0.0000
-2 35 6 0.0116 -0.0000
-2 35 7 -0.0950 0.0000
-2 35 8 -0.0228 -0.0000
-2 36 1 0.0579 -0.0000
-2 36 2 -0.1320 -0.0000
-2 36 3 -0.0068 0.0000
-2 36 4 -0.0548 -0.0000
-2 36 5 -0.0324 0.0000
-2 36 6 0.0474 0.0000
-2 36 7 -0.0135 0.0000
-2 37 1 0.1488 -0.0000
-2 37 2 -0.0262 -0.0000
-2 37 3 0.1033 -0.0000
-2 37 4 0.0326 -0.0000
-2 37 5 0.0080 -0.0000
-2 37 6 0.0419 -0.0000
-2 38 1 0.0671 0.0000
-2 38 2 -0.1358 0.0000
-2 38 3 -0.0132 0.0000
-2 38 4 -0.0618 0.0000
-2 38 5 -0.0553 0.0001
-2 39 1 0.1498 -0.0000
-2 39 2 -0.0188 -0.0000
-2 39 3 0.1057 -0.0000
-2 39 4 0.0508 -0.0001
-2 40 1 0.0520 0.0000
-2 40 2 -0.1342 0.0000
-1 0 2 0.7841 0.0005
-1 0 4 0.3215 0.0003
-1 0 6 0.0423 -0.0000
-1 0 8 -0.0115 -0.0002
-1 0 10 0.0471 -0.0002
-1 0 12 0.0911 -0.0001
-1 0 14 0.0809 -0.0000
-1 0 16 0.0501 0.0000
-1 1 1 -1.0118 -0.0006
-1 1 2 -0.0799 -0.0010
-1 1 3 -0.5383 -0.0005
-1 1 4 -0.0494 -0.0006
-1 1 5 -0.1526 -0.0002
-1 1 6 -0.0124 0.0000
-1 1 7 0.0050 0.0001
-1 1 8 0.0150 0.0004
-1 1 9 -0.0159 0.0002
-1 1 10 0.0239 0.0004
-1 1 11 -0.0776 0.0002
-1 1 12 0.0173 0.0001
-1 1 13 -0.0922 0.0001
-1 1 14 0.0049 -0.0002
-1 1 15 -0.0652 0.0000
-1 1 16 -0.0043 -0.0002
-1 2 1 0.1718 0.0010
-1 2 2 0.7670 0.0006
-1 2 3 0.1297 0.0008
-1 2 4 0.3198 0.0004
-1 2 5 0.0591 0.0003
-1 2 6 0.0512 0.0001
-1 2 7 -0.0073 -0.0002
-1 2 8 0.0006 -0.0002
-1 2 9 -0.0432 -0.0004
-1 2 10 0.0564 -0.0002
-1 2 11 -0.0431 -0.0003
-1 2 12 0.0955 -0.0001
-1 2 13 -0.0216 0.0001
-1 2 14 0.0816 -0.0000
-1 2 15 0.0013 0.0002
-1 2 16 0.0497 0.0000
-1 3 1 -0.9631 -0.0006
-1 3 2 -0.2247 -0.0009
-1 3 3 -0.5203 -0.0005
-1 3 4 -0.1371 -0.0006
-1 3 5 -0.1614 -0.0003
-1 3 6 -0.0316 -0.0000
-1 3 7 -0.0174 0.0000
-1 3 8 0.0451 0.0004
-1 3 9 -0.0378 0.0002
-1 3 10 0.0687 0.0004
-1 3 11 -0.0909 0.0002
-1 3 12 0.0482 0.0001
-1 3 13 -0.0965 0.0001
-1 3 14 0.0122 -0.0002
-1 3 15 -0.0648 0.0000
-1 3 16 -0.0139 -0.0002
-1 4 1 0.3130 0.0009
-1 4 2 0.7178 0.0006
-1 4 3 0.2332 0.0008
-1 4 4 0.3147 0.0004
-1 4 5 0.1018 0.0003
-1 4 6 0.0766 0.0001
-1 4 7 -0.0199 -0.0002
-1 4 8 0.0348 -0.0001
-1 4 9 -0.0830 -0.0004
-1 4 10 0.0825 -0.0002
-1 4 11 -0.0791 -0.0002
-1 4 12 0.1076 -0.0001
-1 4 13 -0.0367 0.0001
-1 4 14 0.0835 -0.0000
-1 4 15 0.0060 0.0002
-1 4 16 0.0483 0.0000
-1 5 1 -0.8721 -0.0006
-1 5 2 -0.3273 -0.0009
-1 5 3 -0.4862 -0.0006
-1 5 4 -0.1936 -0.0005
-1 5 5 -0.1772 -0.0003
-1 5 6 -0.0355 -0.0000
-1 5 7 -0.0585 -0.0000
-1 5 8 0.0756 0.0003
-1 5 9 -0.0779 0.0001
-1 5 10 0.1049 0.0003
-1 5 11 -0.1150 0.0002
-1 5 12 0.0687 0.0001
-1 5 13 -0.1041 0.0001
-1 5 14 0.0123 -0.0002
-1 5 15 -0.0640 0.0000
-1 5 16 -0.0260 -0.0002
-1 6 1 0.3987 0.0008
-1 6 2 0.6424 0.0007
-1 6 3 0.2894 0.0007
-1 6 4 0.3060 0.0005
-1 6 5 0.1153 0.0003
-1 6 6 0.1138 0.0002
-1 6 7 -0.0411 -0.0002
-1 6 8 0.0854 -0.0000
-1 6 9 -0.1160 -0.0003
-1 6 10 0.1208 -0.0001
-1 6 11 -0.1018 -0.0002
-1 6 12 0.1250 -0.0001
-1 6 13 -0.0402 0.0001
-1 6 14 0.0858 -0.0000
-1 6 15 0.0168 0.0002
-1 6 16 0.0462 0.0000
-1 7 1 -0.7502 -0.0006
-1 7 2 -0.3687 -0.0008
-1 7 3 -0.4393 -0.0006
-1 7 4 -0.2052 -0.0005
-1 7 5 -0.1965 -0.0004
-1 7 6 -0.0184 -0.0000
-1 7 7 -0.1112 -0.0001
-1 7 8 0.1054 0.0003
-1 7 9 -0.1291 0.0001
-1 7 10 0.1276 0.0003
-1 7 11 -0.1451 0.0001
-1 7 12 0.0737 0.0000
-1 7 13 -0.1130 0.0001
-1 7 14 0.0020 -0.0002
-1 7 15 -0.0625 0.0000
-1 7 16 -0.0415 -0.0002
-1 8 1 0.4141 0.0007
-1 8 2 0.5495 0.0007
-1 8 3 0.2866 0.0006
-1 8 4 0.2933 0.0005
-1 8 5 0.0932 0.0002
-1 8 6 0.1564 0.0003
-1 8 7 -0.0717 -0.0002
-1 8 8 0.1438 0.0000
-1 8 9 -0.1390 -0.0003
-1 8 10 0.1644 -0.0001
-1 8 11 -0.1069 -0.0002
-1 8 12 0.1439 -0.0001
-1 8 13 -0.0289 0.0001
-1 8 14 0.0876 -0.0000
-1 8 15 0.0346 0.0002
-1 8 16 0.0436 0.0000
-1 9 1 -0.6120 -0.0006
-1 9 2 -0.3413 -0.0007
-1 9 3 -0.3844 -0.0006
-1 9 4 -0.1675 -0.0004
-1 9 5 -0.2153 -0.0004
-1 9 6 0.0203 -0.0000
-1 9 7 -0.1670 -0.0001
-1 9 8 0.1321 0.0003
-1 9 9 -0.1829 0.0000
-1 9 10 0.1335 0.0002
-1 9 11 -0.1758 0.0001
-1 9 12 0.0606 0.0000
-1 9 13 -0.1211 0.0000
-1 9 14 -0.0195 -0.0002
-1 9 15 -0.0603 -0.0000
-1 9 16 -0.0598 -0.0002
-1 10 1 0.3575 0.0006
-1 10 2 0.4495 0.0006
-1 10 3 0.2243 0.0005
-1 10 4 0.2766 0.0005
-1 10 5 0.0371 0.0002
-1 10 6 0.1973 0.0003
-1 10 7 -0.1086 -0.0002
-1 10 8 0.2008 0.0001
-1 10 9 -0.1488 -0.0003
-1 10 10 0.2058 -0.0001
-1 10 11 -0.0925 -0.0001
-1 10 12 0.1605 -0.0001
-1 10 13 -0.0026 0.0001
-1 10 14 0.0879 -0.0000
-1 10 15 0.0586 0.0002
-1 11 1 -0.4733 -0.0006
-1 11 2 -0.2503 -0.0006
-1 11 3 -0.3265 -0.0006
-1 11 4 -0.0861 -0.0004
-1 11 5 -0.2294 -0.0004
-1 11 6 0.0756 0.0000
-1 11 7 -0.2171 -0.0002
-1 11 8 0.1519 0.0002
-1 11 9 -0.2308 0.0000
-1 11 10 0.1208 0.0002
-1 11 11 -0.2015 0.0001
-1 11 12 0.0296 -0.0000
-1 11 13 -0.1262 0.0000
-1 11 14 -0.0508 -0.0002
-1 11 15 -0.0573 -0.0000
-1 12 1 0.2401 0.0005
-1 12 2 0.3525 0.0006
-1 12 3 0.1138 0.0004
-1 12 4 0.2562 0.0005
-1 12 5 -0.0439 0.0002
-1 12 6 0.2297 0.0003
-1 12 7 -0.1459 -0.0001
-1 12 8 0.2478 0.0001
-1 12 9 -0.1432 -0.0002
-1 12 10 0.2386 -0.0000
-1 12 11 -0.0593 -0.0001
-1 12 12 0.1717 -0.0000
-1 12 13 0.0365 0.0001
-1 12 14 0.0863 0.0000
-1 12 15 0.0862 0.0002
-1 13 1 -0.3481 -0.0005
-1 13 2 -0.1127 -0.0005
-1 13 3 -0.2702 -0.0005
-1 13 4 0.0244 -0.0003
-1 13 5 -0.2358 -0.0004
-1 13 6 0.1376 0.0000
-1 13 7 -0.2543 -0.0002
-1 13 8 0.1605 0.0002
-1 13 9 -0.2659 -0.0000
-1 13 10 0.0899 0.0002
-1 13 11 -0.2182 0.0000
-1 13 12 -0.0160 -0.0000
-1 13 13 -0.1272 0.0000
-1 13 14 -0.0881 -0.0002
-1 13 15 -0.0538 -0.0000
-1 14 1 0.0837 0.0004
-1 14 2 0.2670 0.0005
-1 14 3 -0.0248 0.0003
-1 14 4 0.2327 0.0005
-1 14 5 -0.1347 0.0001
-1 14 6 0.2491 0.0003
-1 14 7 -0.1758 -0.0001
-1 14 8 0.2786 0.0001
-1 14 9 -0.1211 -0.0002
-1 14 10 0.2581 -0.0000
-1 14 11 -0.0104 -0.0001
-1 14 12 0.1755 -0.0000
-1 14 13 0.0836 0.0001
-1 14 14 0.0827 0.0000
-1 14 15 0.1135 0.0002
-1 15 1 -0.2468 -0.0004
-1 15 2 0.0465 -0.0003
-1 15 3 -0.2197 -0.0005
-1 15 4 0.1435 -0.0002
-1 15 5 -0.2325 -0.0003
-1 15 6 0.1936 0.0000
-1 15 7 -0.2743 -0.0002
-1 15 8 0.1540 0.0002
-1 15 9 -0.2840 -0.0000
-1 15 10 0.0432 0.0001
-1 15 11 -0.2238 0.0000
-1 15 12 -0.0710 -0.0000
-1 15 13 -0.1239 -0.0000
-1 15 14 -0.1262 -0.0002
-1 15 15 -0.0502 -0.0000
-1 16 1 -0.0836 0.0003
-1 16 2 0.1988 0.0004
-1 16 3 -0.1661 0.0003
-1 16 4 0.2070 0.0004
-1 16 5 -0.2176 0.0001
-1 16 6 0.2534 0.0002
-1 16 7 -0.1903 -0.0001
-1 16 8 0.2905 0.0001
-1 16 9 -0.0828 -0.0002
-1 16 10 0.2629 -0.0000
-1 16 11 0.0486 -0.0000
-1 16 12 0.1720 -0.0000
-1 16 13 0.1322 0.0001
-1 16 14 0.0776 0.0000
-1 16 15 0.1360 0.0001
-1 17 1 -0.1751 -0.0003
-1 17 2 0.1988 -0.0003
-1 17 3 -0.1775 -0.0004
-1 17 4 0.2490 -0.0001
-1 17 5 -0.2198 -0.0003
-1 17 6 0.2313 0.0000
-1 17 7 -0.2759 -0.0001
-1 17 8 0.1297 0.0002
-1 17 9 -0.2848 -0.0000
-1 17 10 -0.0150 0.0001
-1 17 11 -0.2187 0.0000
-1 17 12 -0.1282 -0.0000
-1 17 13 -0.1171 -0.0000
-1 17 14 -0.1593 -0.0001
-1 18 1 -0.2328 0.0002
-1 18 2 0.1506 0.0003
-1 18 3 -0.2847 0.0002
-1 18 4 0.1808 0.0003
-1 18 5 -0.2761 0.0000
-1 18 6 0.2431 0.0002
-1 18 7 -0.1832 -0.0001
-1 18 8 0.2843 0.0000
-1 18 9 -0.0307 -0.0001
-1 18 10 0.2543 -0.0000
-1 18 11 0.1111 -0.0000
-1 18 12 0.1627 -0.0000
-1 18 13 0.1757 0.0001
-1 18 14 0.0722 0.0000
-1 19 1 -0.1331 -0.0003
-1 19 2 0.3178 -0.0002
-1 19 3 -0.1450 -0.0003
-1 19 4 0.3210 -0.0001
-1 19 5 -0.1994 -0.0002
-1 19 6 0.2408 0.0001
-1 19 7 -0.2614 -0.0001
-1 19 8 0.0874 0.0001
-1 19 9 -0.2707 0.0000
-1 19 10 -0.0786 0.0001
-1 19 11 -0.2055 0.0000
-1 19 12 -0.1806 -0.0000
-1 19 13 -0.1087 -0.0000
-1 19 14 -0.1821 -0.0001
-1 20 1 -0.3392 0.0001
-1 20 2 0.1214 0.0002
-1 20 3 -0.3597 0.0001
-1 20 4 0.1553 0.0002
-1 20 5 -0.2976 -0.0000
-1 20 6 0.2214 0.0001
-1 20 7 -0.1517 -0.0001
-1 20 8 0.2640 -0.0000
-1 20 9 0.0307 -0.0001
-1 20 10 0.2361 -0.0000
-1 20 11 0.1698 -0.0000
-1 20 12 0.1503 -0.0000
-1 20 13 0.2079 0.0001
-1 20 14 0.0676 0.0000
-1 21 1 -0.1168 -0.0002
-1 21 2 0.3841 -0.0001
-1 21 3 -0.1218 -0.0002
-1 21 4 0.3462 -0.0000
-1 21 5 -0.1742 -0.0001
-1 21 6 0.2175 0.0001
-1 21 7 -0.2356 -0.0000
-1 21 8 0.0300 0.0001
-1 21 9 -0.2469 0.0000
-1 21 10 -0.1411 0.0001
-1 21 11 -0.1881 0.0000
-1 21 12 -0.2213 -0.0000
-1 21 13 -0.1006 -0.0000
-1 21 14 -0.1908 -0.0001
-1 22 1 -0.3867 0.0001
-1 22 2 0.1080 0.0001
-1 22 3 -0.3789 0.0001
-1 22 4 0.1321 0.0001
-1 22 5 -0.2766 -0.0000
-1 22 6 0.1931 0.0000
-1 22 7 -0.0973 -0.0001
-1 22 8 0.2354 -0.0000
-1 22 9 0.0953 -0.0001
-1 22 10 0.2133 -0.0001
-1 22 11 0.2180 -0.0000
-1 22 12 0.1378 -0.0000
-1 22 13 0.2243 0.0000
-1 23 1 -0.1185 -0.0001
-1 23 2 0.3883 -0.0001
-1 23 3 -0.1065 -0.0001
-1 23 4 0.3201 -0.0000
-1 23 5 -0.1477 -0.0000
-1 23 6 0.1624 0.0001
-1 23 7 -0.2046 0.0000
-1 23 8 -0.0369 0.0001
-1 23 9 -0.2194 0.0001
-1 23 10 -0.1957 0.0001
-1 23 11 -0.1708 0.0000
-1 23 12 -0.2457 -0.0000
-1 23 13 -0.0948 -0.0000
-1 24 1 -0.3704 0.0001
-1 24 2 0.1051 0.0001
-1 24 3 -0.3402 0.0000
-1 24 4 0.1122 0.0000
-1 24 5 -0.2155 -0.0000
-1 24 6 0.1632 -0.0000
-1 24 7 -0.0260 -0.0001
-1 24 8 0.2049 -0.0001
-1 24 9 0.1562 -0.0001
-1 24 10 0.1912 -0.0001
-1 24 11 0.2502 -0.0000
-1 24 12 0.1282 -0.0000
-1 24 13 0.2230 0.0000
-1 25 1 -0.1293 -0.0000
-1 25 2 0.3323 -0.0001
-1 25 3 -0.0969 -0.0000
-1 25 4 0.2473 0.0000
-1 25 5 -0.1230 0.0000
-1 25 6 0.0830 0.0001
-1 25 7 -0.1742 0.0001
-1 25 8 -0.1055 0.0001
-1 25 9 -0.1938 0.0001
-1 25 10 -0.2362 0.0001
-1 25 11 -0.1569 0.0000
-1 25 12 -0.2510 0.0000
-1 25 13 -0.0922 -0.0000
-1 26 1 -0.2966 0.0001
-1 26 2 0.1070 -0.0000
-1 26 3 -0.2519 0.0000
-1 26 4 0.0960 -0.0000
-1 26 5 -0.1240 -0.0001
-1 26 6 0.1363 -0.0001
-1 26 7 0.0529 -0.0001
-1 26 8 0.1781 -0.0001
-1 26 9 0.2063 -0.0001
-1 26 10 0.1737 -0.0001
-1 26 11 0.2632 -0.0000
-1 26 12 0.1228 -0.0000
-1 27 1 -0.1406 0.0000
-1 27 2 0.2283 -0.0000
-1 27 3 -0.0904 0.0000
-1 27 4 0.1409 0.0000
-1 27 5 -0.1026 0.0001
-1 27 6 -0.0089 0.0001
-1 27 7 -0.1490 0.0001
-1 27 8 -0.1670 0.0001
-1 27 9 -0.1740 0.0001
-1 27 10 -0.2584 0.0001
-1 27 11 -0.1485 0.0000
-1 27 12 -0.2372 0.0000
-1 28 1 -0.1809 0.0000
-1 28 2 0.1085 -0.0000
-1 28 3 -0.1307 0.0000
-1 28 4 0.0833 -0.0001
-1 28 5 -0.0170 -0.0001
-1 28 6 0.1153 -0.0001
-1 28 7 0.1280 -0.0001
-1 28 8 0.1582 -0.0001
-1 28 9 0.2394 -0.0001
-1 28 10 0.1627 -0.0001
-1 28 11 0.2561 -0.0001
-1 28 12 0.1218 -0.0000
-1 29 1 -0.1457 0.0000
-1 29 2 0.0959 -0.0000
-1 29 3 -0.0844 0.0001
-1 29 4 0.0191 0.0000
-1 29 5 -0.0874 0.0001
-1 29 6 -0.0991 0.0001
-1 29 7 -0.1311 0.0001
-1 29 8 -0.2130 0.0001
-1 29 9 -0.1616 0.0001
-1 29 10 -0.2599 0.0001
-1 29 11 -0.1454 0.0000
-1 30 1 -0.0447 0.0000
-1 30 2 0.1057 -0.0001
-1 30 3 0.0026 0.0000
-1 30 4 0.0734 -0.0001
-1 30 5 0.0882 -0.0001
-1 30 6 0.1011 -0.0001
-1 30 7 0.1883 -0.0001
-1 30 8 0.1459 -0.0001
-1 30 9 0.2515 -0.0001
-1 30 10 0.1577 -0.0001
-1 30 11 0.2305 -0.0001
-1 31 1 -0.1407 0.0000
-1 31 2 -0.0420 -0.0000
-1 31 3 -0.0772 0.0001
-1 31 4 -0.0982 0.0000
-1 31 5 -0.0768 0.0001
-1 31 6 -0.1739 0.0001
-1 31 7 -0.1204 0.0001
-1 31 8 -0.2373 0.0001
-1 31 9 -0.1555 0.0001
-1 31 10 -0.2411 0.0001
-1 32 1 0.0889 0.0000
-1 32 2 0.0968 -0.0001
-1 32 3 0.1262 -0.0000
-1 32 4 0.0649 -0.0001
-1 32 5 0.1754 -0.0000
-1 32 6 0.0924 -0.0001
-1 32 7 0.2253 -0.0001
-1 32 8 0.1396 -0.0001
-1 32 9 0.2412 -0.0001
-1 32 10 0.1562 -0.0001
-1 33 1 -0.1250 0.0000
-1 33 2 -0.1639 -0.0000
-1 33 3 -0.0674 0.0001
-1 33 4 -0.1932 0.0000
-1 33 5 -0.0693 0.0001
-1 33 6 -0.2225 0.0001
-1 33 7 -0.1145 0.0001
-1 33 8 -0.2366 0.0001
-1 33 9 -0.1525 0.0001
-1 34 1 0.1998 0.0000
-1 34 2 0.0816 -0.0001
-1 34 3 0.2222 -0.0000
-1 34 4 0.0564 -0.0001
-1 34 5 0.2324 -0.0000
-1 34 6 0.0866 -0.0001
-1 34 7 0.2340 -0.0001
-1 34 8 0.1356 -0.0001
-1 34 9 0.2102 -0.0001
-1 35 1 -0.1006 0.0000
-1 35 2 -0.2527 -0.0000
-1 35 3 -0.0547 0.0001
-1 35 4 -0.2534 0.0000
-1 35 5 -0.0625 0.0001
-1 35 6 -0.2389 0.0001
-1 35 7 -0.1096 0.0001
-1 35 8 -0.2116 0.0001
-1 36 1 0.2739 0.0000
-1 36 2 0.0616 -0.0000
-1 36 3 0.2789 -0.0000
-1 36 4 0.0465 -0.0001
-1 36 5 0.2530 -0.0000
-1 36 6 0.0805 -0.0001
-1 36 7 0.2145 -0.0001
-1 37 1 -0.0713 0.0000
-1 37 2 -0.2993 0.0000
-1 37 3 -0.0394 0.0001
-1 37 4 -0.2733 0.0000
-1 37 5 -0.0541 0.0001
-1 37 6 -0.2230 0.0000
-1 37 7 -0.1019 0.0001
-1 38 1 0.3051 -0.0000
-1 38 2 0.0390 -0.0000
-1 38 3 0.2928 -0.0000
-1 38 4 0.0343 -0.0001
-1 38 5 0.2377 -0.0000
-1 38 6 0.0709 -0.0001
-1 39 1 -0.0414 0.0000
-1 39 2 -0.3026 0.0000
-1 39 3 -0.0222 0.0001
-1 39 4 -0.2549 0.0000
-1 39 5 -0.0422 0.0001
-1 40 1 0.2951 -0.0000
-1 40 2 0.0167 -0.0000
-1 40 3 0.2679 -0.0000
0 0 2 2.6067 0.0003
0 0 4 1.7080 0.0004
0 0 6 0.6958 0.0003
0 0 8 -0.0489 0.0001
0 0 10 -0.3858 0.0000
0 0 12 -0.4053 0.0000
0 0 14 -0.2788 0.0000
0 0 16 -0.1313 0.0000
0 1 4 0.0068 -0.0015
0 1 5 -1.1792 -0.0004
0 1 6 0.0177 -0.0013
0 1 7 -0.2723 -0.0003
0 1 8 0.0267 -0.0007
0 1 9 0.2646 -0.0001
0 1 10 0.0274 -0.0001
0 1 11 0.4208 -0.0000
0 1 12 0.0190 0.0002
0 1 13 0.3474 -0.0000
0 1 14 0.0065 0.0002
0 1 15 0.2013 -0.0000
0 1 16 -0.0036 0.0000
0 2 3 -0.0069 0.0013
0 2 4 1.6595 0.0004
0 2 5 -0.0250 0.0015
0 2 6 0.6743 0.0004
0 2 7 -0.0466 0.0010
0 2 8 -0.0482 0.0002
0 2 9 -0.0569 0.0004
0 2 10 -0.3732 0.0001
0 2 11 -0.0480 -0.0001
0 2 12 -0.3909 0.0000
0 2 13 -0.0253 -0.0002
0 2 14 -0.2689 0.0000
0 2 15 -0.0015 -0.0001
0 2 16 -0.1273 0.0000
0 3 1 -2.7021 -0.0002
0 3 3 -2.0650 -0.0004
0 3 4 0.0246 -0.0014
0 3 5 -1.1106 -0.0004
0 3 6 0.0567 -0.0013
0 3 7 -0.2542 -0.0003
0 3 8 0.0820 -0.0007
0 3 9 0.2486 -0.0001
0 3 10 0.0822 -0.0001
0 3 11 0.3922 -0.0000
0 3 12 0.0558 0.0002
0 3 13 0.3227 -0.0000
0 3 14 0.0184 0.0002
0 3 15 0.1878 -0.0000
0 3 16 -0.0112 0.0000
0 4 0 2.6584 0.0000
0 4 1 -0.0033 0.0004
0 4 2 2.3312 0.0003
0 4 3 -0.0208 0.0012
0 4 4 1.5202 0.0005
0 4 5 -0.0579 0.0014
0 4 6 0.6132 0.0004
0 4 7 -0.0986 0.0010
0 4 8 -0.0456 0.0002
0 4 9 -0.1154 0.0004
0 4 10 -0.3368 0.0001
0 4 11 -0.0947 -0.0001
0 4 12 -0.3499 0.0000
0 4 13 -0.0482 -0.0002
0 4 14 -0.2407 0.0000
0 4 15 -0.0015 -0.0001
0 4 16 -0.1160 0.0000
0 5 1 -2.4156 -0.0002
0 5 2 0.0166 -0.0008
0 5 3 -1.8401 -0.0004
0 5 4 0.0536 -0.0014
0 5 5 -0.9826 -0.0005
0 5 6 0.1055 -0.0012
0 5 7 -0.2211 -0.0004
0 5 8 0.1421 -0.0007
0 5 9 0.2181 -0.0002
0 5 10 0.1366 -0.0001
0 5 11 0.3384 -0.0000
0 5 12 0.0893 0.0002
0 5 13 0.2767 0.0000
0 5 14 0.0272 0.0002
0 5 15 0.1629 0.0000
0 5 16 -0.0196 0.0000
0 6 1 -0.0113 0.0003
0 6 2 2.0193 0.0003
0 6 3 -0.0469 0.0011
0 6 4 1.3082 0.0005
0 6 5 -0.1043 0.0013
0 6 6 0.5211 0.0004
0 6 7 -0.1595 0.0009
0 6 8 -0.0404 0.0003
0 6 9 -0.1757 0.0004
0 6 10 -0.2805 0.0001
0 6 11 -0.1380 -0.0001
0 6 12 -0.2872 0.0000
0 6 13 -0.0664 -0.0002
0 6 14 -0.1981 -0.0000
0 6 15 0.0011 -0.0001
0 6 16 -0.0994 -0.0000
0 7 1 -2.0306 -0.0002
0 7 3 -1.5386 -0.0004
0 7 4 0.0977 -0.0012
0 7 5 -0.8124 -0.0005
0 7 6 0.1668 -0.0011
0 7 7 -0.1787 -0.0004
0 7 8 0.2075 -0.0006
0 7 9 0.1755 -0.0002
0 7 10 0.1887 -0.0001
0 7 11 0.2657 -0.0000
0 7 12 0.1171 0.0001
0 7 13 0.2154 0.0000
0 7 14 0.0313 0.0001
0 7 15 0.1304 0.0000
0 8 1 -0.0251 0.0002
0 8 2 1.6375 0.0003
0 8 3 -0.0871 0.0010
0 8 4 1.0503 0.0005
0 8 5 -0.1654 0.0012
0 8 6 0.4109 0.0004
0 8 7 -0.2289 0.0009
0 8 8 -0.0316 0.0003
0 8 9 -0.2361 0.0003
0 8 10 -0.2104 0.0001
0 8 11 -0.1752 -0.0001
0 8 12 -0.2106 -0.0000
0 8 13 -0.0779 -0.0002
0 8 14 -0.1471 -0.0000
0 8 15 0.0072 -0.0001
0 9 1 -1.5924 -0.0002
0 9 2 0.0708 -0.0006
0 9 3 -1.1969 -0.0004
0 9 4 0.1565 -0.0011
0 9 5 -0.6217 -0.0005
0 9 6 0.2392 -0.0010
0 9 7 -0.1340 -0.0004
0 9 8 0.2752 -0.0006
0 9 9 0.1246 -0.0002
0 9 10 0.2354 -0.0001
0 9 11 0.1824 -0.0000
0 9 12 0.1365 0.0001
0 9 13 0.1467 0.0000
0 9 14 0.0294 0.0001
0 9 15 0.0951 0.0000
0 10 2 1.2302 0.0003
0 10 3 -0.1393 0.0008
0 10 4 0.7774 0.0005
0 10 5 -0.2380 0.0010
0 10 6 0.2975 0.0004
0 10 7 -0.3027 0.0008
0 10 8 -0.0183 0.0003
0 10 9 -0.2919 0.0003
0 10 10 -0.1334 0.0001
0 10 11 -0.2030 -0.0001
0 10 12 -0.1291 -0.0000
0 10 13 -0.0807 -0.0001
0 10 14 -0.0944 -0.0000
0 10 15 0.0168 -0.0000
0 11 1 -1.1496 -0.0002
0 11 2 0.1107 -0.0005
0 11 3 -0.8536 -0.0004
0 11 4 0.2249 -0.0009
0 11 5 -0.4333 -0.0004
0 11 6 0.3162 -0.0009
0 11 7 -0.0939 -0.0003
0 11 8 0.3391 -0.0005
0 11 9 0.0696 -0.0002
0 11 10 0.2719 -0.0001
0 11 11 0.0974 -0.0000
0 11 12 0.1448 0.0001
0 11 13 0.0786 0.0000
0 11 14 0.0209 0.0001
0 11 15 0.0617 0.0000
0 12 0 0.9760 0.0001
0 12 1 -0.0657 0.0001
0 12 2 0.8407 0.0003
0 12 3 -0.1977 0.0007
0 12 4 0.5197 0.0004
0 12 5 -0.3141 0.0009
0 12 6 0.1947 0.0004
0 12 7 -0.3725 0.0006
0 12 8 -0.0001 0.0002
0 12 9 -0.3367 0.0002
0 12 10 -0.0569 0.0001
0 12 11 -0.2176 -0.0001
0 12 12 -0.0514 -0.0000
0 12 13 -0.0738 -0.0001
0 12 14 -0.0463 -0.0001
0 12 15 0.0295 -0.0000
0 13 1 -0.7466 -0.0002
0 13 2 0.1529 -0.0004
0 13 3 -0.5439 -0.0004
0 13 4 0.2941 -0.0008
0 13 5 -0.2678 -0.0004
0 13 6 0.3881 -0.0007
0 13 7 -0.0643 -0.0003
0 13 8 0.3909 -0.0004
0 13 9 0.0147 -0.0001
0 13 10 0.2929 -0.0000
0 13 11 0.0188 0.0000
0 13 12 0.1401 0.0001
0 13 13 0.0186 0.0001
0 13 14 0.0061 0.0001
0 13 15 0.0343 0.0000
0 14 0 0.5945 0.0002
0 14 1 -0.0873 0.0000
0 14 2 0.5058 0.0003
0 14 3 -0.2538 0.0006
0 14 4 0.3022 0.0004
0 14 5 -0.3825 0.0007
0 14 6 0.1133 0.0003
0 14 7 -0.4281 0.0005
0 14 8 0.0224 0.0002
0 14 9 -0.3634 0.0002
0 14 10 0.0123 0.0000
0 14 11 -0.2155 -0.0001
0 14 12 0.0149 -0.0001
0 14 13 -0.0570 -0.0001
0 14 14 -0.0076 -0.0001
0 14 15 0.0440 -0.0000
0 15 1 -0.4175 -0.0002
0 15 2 0.1908 -0.0003
0 15 3 -0.2944 -0.0003
0 15 4 0.3531 -0.0006
0 15 5 -0.1398 -0.0003
0 15 6 0.4430 -0.0006
0 15 7 -0.0483 -0.0002
0 15 8 0.4214 -0.0003
0 15 9 -0.0358 -0.0001
0 15 10 0.2934 0.0000
0 15 11 -0.0466 0.0000
0 15 12 0.1214 0.0001
0 15 13 -0.0282 0.0001
0 15 14 -0.0138 0.0001
0 15 15 0.0154 0.0000
0 16 0 0.3009 0.0002
0 16 1 -0.1051 0.0000
0 16 2 0.2499 0.0003
0 16 3 -0.2980 0.0004
0 16 4 0.1410 0.0003
0 16 5 -0.4314 0.0006
0 16 6 0.0599 0.0003
0 16 7 -0.4591 0.0004
0 16 8 0.0476 0.0001
0 16 9 -0.3656 0.0001
0 16 10 0.0693 -0.0000
0 16 11 -0.1950 -0.0001
0 16 12 0.0651 -0.0001
0 16 13 -0.0312 -0.0001
0 16 14 0.0187 -0.0001
0 17 1 -0.1818 -0.0002
0 17 2 0.2176 -0.0002
0 17 3 -0.1197 -0.0003
0 17 4 0.3910 -0.0005
0 17 5 -0.0568 -0.0003
0 17 6 0.4702 -0.0004
0 17 7 -0.0467 -0.0002
0 17 8 0.4230 -0.0002
0 17 9 -0.0786 -0.0000
0 17 10 0.2706 0.0000
0 17 11 -0.0948 0.0001
0 17 12 0.0893 0.0001
0 17 13 -0.0591 0.0001
0 17 14 -0.0368 0.0001
0 18 0 0.1072 0.0002
0 18 1 -0.1156 0.0000
0 18 2 0.0836 0.0002
0 18 3 -0.3218 0.0003
0 18 4 0.0422 0.0003
0 18 5 -0.4506 0.0004
0 18 6 0.0352 0.0002
0 18 7 -0.4573 0.0003
0 18 8 0.0734 0.0001
0 18 9 -0.3394 0.0000
0 18 10 0.1110 -0.0001
0 18 11 -0.1561 -0.0001
0 18 12 0.0970 -0.0001
0 18 13 0.0015 -0.0001
0 18 14 0.0324 -0.0001
0 19 1 -0.0434 -0.0002
0 19 2 0.2278 -0.0002
0 19 3 -0.0220 -0.0002
0 19 4 0.3994 -0.0004
0 19 5 -0.0181 -0.0002
0 19 6 0.4620 -0.0003
0 19 7 -0.0570 -0.0001
0 19 8 0.3918 -0.0001
0 19 9 -0.1110 0.0000
0 19 10 0.2243 0.0001
0 19 11 -0.1245 0.0001
0 19 12 0.0460 0.0001
0 19 13 -0.0742 0.0001
0 19 14 -0.0604 0.0001
0 20 0 0.0101 0.0002
0 20 1 -0.1165 0.0000
0 20 2 0.0031 0.0002
0 20 3 -0.3196 0.0003
0 20 4 0.0017 0.0002
0 20 5 -0.4340 0.0003
0 20 6 0.0356 0.0001
0 20 7 -0.4192 0.0002
0 20 8 0.0970 0.0000
0 20 9 -0.2848 -0.0000
0 20 10 0.1363 -0.0001
0 20 11 -0.1015 -0.0001
0 20 12 0.1115 -0.0001
0 20 13 0.0376 -0.0001
0 20 14 0.0350 -0.0000
0 21 1 0.0079 -0.0002
0 21 2 0.2183 -0.0001
0 21 3 0.0081 -0.0002
0 21 4 0.3744 -0.0003
0 21 5 -0.0167 -0.0001
0 21 6 0.4160 -0.0002
0 21 7 -0.0750 -0.0000
0 21 8 0.3282 -0.0001
0 21 9 -0.1320 0.0001
0 21 10 0.1579 0.0001
0 21 11 -0.1368 0.0001
0 21 12 -0.0040 0.0001
0 21 13 -0.0762 0.0001
0 22 0 -0.0070 0.0002
0 22 1 -0.1071 0.0000
0 22 2 -0.0068 0.0002
0 22 3 -0.2894 0.0002
0 22 4 0.0074 0.0001
0 22 5 -0.3807 0.0003
0 22 6 0.0535 0.0001
0 22 7 -0.3466 0.0001
0 22 8 0.1158 -0.0001
0 22 9 -0.2063 -0.0000
0 22 10 0.1465 -0.0001
0 22 11 -0.0367 -0.0001
0 22 12 0.1117 -0.0001
0 22 13 0.0730 -0.0001
0 23 1 -0.0069 -0.0002
0 23 2 0.1894 -0.0001
0 23 3 -0.0120 -0.0001
0 23 4 0.3171 -0.0002
0 23 5 -0.0408 -0.0001
0 23 6 0.3356 -0.0002
0 23 7 -0.0954 0.0000
0 23 8 0.2381 -0.0000
0 23 9 -0.1416 0.0001
0 23 10 0.0780 0.0001
0 23 11 -0.1352 0.0001
0 23 12 -0.0552 0.0001
0 23 13 -0.0690 0.0001
0 24 0 0.0311 0.0001
0 24 1 -0.0880 0.0001
0 24 2 0.0312 0.0001
0 24 3 -0.2341 0.0002
0 24 4 0.0427 0.0001
0 24 5 -0.2961 0.0002
0 24 6 0.0799 -0.0000
0 24 7 -0.2468 0.0001
0 24 8 0.1277 -0.0001
0 24 9 -0.1122 -0.0001
0 24 10 0.1442 -0.0001
0 24 11 0.0310 -0.0001
0 24 12 0.1021 -0.0001
0 24 13 0.1031 -0.0001
0 25 1 -0.0616 -0.0001
0 25 2 0.1442 -0.0001
0 25 3 -0.0609 -0.0001
0 25 4 0.2341 -0.0002
0 25 5 -0.0767 -0.0000
0 25 6 0.2300 -0.0001
0 25 7 -0.1129 0.0001
0 25 8 0.1319 0.0000
0 25 9 -0.1411 0.0001
0 25 10 -0.0058 0.0001
0 25 11 -0.1240 0.0001
0 25 12 -0.1013 0.0001
0 26 0 0.0970 0.0001
0 26 1 -0.0617 0.0001
0 26 2 0.0923 0.0001
0 26 3 -0.1604 0.0002
0 26 4 0.0897 0.0000
0 26 5 -0.1903 0.0001
0 26 6 0.1058 -0.0001
0 26 7 -0.1321 0.0000
0 26 8 0.1316 -0.0001
0 26 9 -0.0140 -0.0001
0 26 10 0.1332 -0.0001
0 26 11 0.0934 -0.0001
0 26 12 0.0877 -0.0001
0 27 1 -0.1300 -0.0001
0 27 2 0.0885 -0.0001
0 27 3 -0.1174 -0.0001
0 27 4 0.1358 -0.0001
0 27 5 -0.1120 0.0000
0 27 6 0.1124 -0.0001
0 27 7 -0.1236 0.0001
0 27 8 0.0226 0.0000
0 27 9 -0.1325 0.0002
0 27 10 -0.0834 0.0001
0 27 11 -0.1079 0.0001
0 27 12 -0.1364 0.0001
0 28 0 0.1655 0.0001
0 28 1 -0.0317 0.0001
0 28 2 0.1540 0.0001
0 28 3 -0.0780 0.0001
0 28 4 0.1330 0.0000
0 28 5 -0.0771 0.0001
0 28 6 0.1242 -0.0001
0 28 7 -0.0169 0.0000
0 28 8 0.1276 -0.0001
0 28 9 0.0762 -0.0001
0 28 10 0.1173 -0.0001
0 28 11 0.1426 -0.0001
0 29 1 -0.1906 -0.0001
0 29 2 0.0297 -0.0001
0 29 3 -0.1649 -0.0000
0 29 4 0.0351 -0.0001
0 29 5 -0.1373 0.0001
0 29 6 -0.0022 -0.0000
0 29 7 -0.1254 0.0001
0 29 8 -0.0760 0.0001
0 29 9 -0.1186 0.0002
0 29 10 -0.1450 0.0001
0 29 11 -0.0912 0.0001
0 30 0 0.2179 0.0001
0 30 1 -0.0017 0.0001
0 30 2 0.2001 0.0000
0 30 3 0.0024 0.0001
0 30 4 0.1619 -0.0000
0 30 5 0.0291 0.0001
0 30 6 0.1315 -0.0001
0 30 7 0.0844 -0.0000
0 30 8 0.1171 -0.0002
0 30 9 0.1472 -0.0001
0 30 10 0.1001 -0.0001
0 30 11 0.1725 -0.0001
0 31 1 -0.2292 -0.0001
0 31 2 -0.0247 -0.0001
0 31 3 -0.1928 -0.0000
0 31 4 -0.0553 -0.0001
0 31 5 -0.1477 0.0001
0 31 6 -0.0994 -0.0000
0 31 7 -0.1185 0.0001
0 31 8 -0.1519 0.0001
0 31 9 -0.1022 0.0002
0 31 10 -0.1834 0.0001
0 32 0 0.2442 0.0001
0 32 1 0.0244 0.0001
0 32 2 0.2219 0.0000
0 32 3 0.0710 0.0001
0 32 4 0.1718 -0.0000
0 32 5 0.1155 0.0000
0 32 6 0.1270 -0.0001
0 32 7 0.1598 -0.0000
0 32 8 0.1023 -0.0002
0 32 9 0.1911 -0.0001
0 32 10 0.0843 -0.0001
0 33 1 -0.2406 -0.0000
0 33 2 -0.0683 -0.0001
0 33 3 -0.1981 0.0000
0 33 4 -0.1250 -0.0000
0 33 5 -0.1430 0.0001
0 33 6 -0.1685 0.0000
0 33 7 -0.1050 0.0002
0 33 8 -0.1972 0.0001
0 33 9 -0.0860 0.0001
0 34 0 0.2430 0.0000
0 34 1 0.0438 0.0001
0 34 2 0.2188 0.0000
0 34 3 0.1204 0.0001
0 34 4 0.1638 -0.0001
0 34 5 0.1731 -0.0000
0 34 6 0.1132 -0.0001
0 34 7 0.2020 -0.0001
0 34 8 0.0860 -0.0002
0 34 9 0.2042 -0.0001
0 35 1 -0.2272 -0.0000
0 35 2 -0.0970 -0.0001
0 35 3 -0.1836 0.0000
0 35 4 -0.1676 -0.0000
0 35 5 -0.1269 0.0001
0 35 6 -0.2037 0.0001
0 35 7 -0.0881 0.0002
0 35 8 -0.2089 0.0001
0 36 0 0.2196 0.0000
0 36 1 0.0550 0.0001
0 36 2 0.1962 -0.0000
0 36 3 0.1469 0.0000
0 36 4 0.1429 -0.0001
0 36 5 0.1982 -0.0000
0 36 6 0.0945 -0.0001
0 36 7 0.2096 -0.0001
0 37 1 -0.1967 -0.0000
0 37 2 -0.1093 -0.0000
0 37 3 -0.1566 0.0000
0 37 4 -0.1814 0.0000
0 37 5 -0.1049 0.0001
0 37 6 -0.2049 0.0001
0 37 7 -0.0713 0.0001
0 38 0 0.1838 0.0000
0 38 1 0.0578 0.0000
0 38 2 0.1631 -0.0000
0 38 3 0.1506 -0.0000
0 38 4 0.1166 -0.0001
0 38 5 0.1924 -0.0001
0 38 6 0.0757 -0.0001
0 39 1 -0.1595 -0.0000
0 39 2 -0.1063 0.0000
0 39 3 -0.1258 0.0000
0 39 4 -0.1694 0.0001
0 39 5 -0.0833 0.0001
0 40 0 0.1457 0.0000
0 40 1 0.0533 -0.0000
0 40 2 0.1291 -0.0000
0 40 3 0.1351 -0.0001
0 41 1 -0.1248 -0.0000
1 0 0 1.2055 -0.0005
1 0 2 1.3266 -0.0003
1 0 4 1.0589 -0.0001
1 0 6 0.5584 0.0001
1 0 8 0.0978 0.0002
1 0 10 -0.1375 0.0001
1 0 12 -0.1491 0.0000
1 0 14 -0.0595 0.0000
1 1 0 0.0899 0.0009
1 1 1 -1.3061 0.0005
1 1 2 0.0769 0.0003
1 1 3 -1.2274 0.0002
1 1 4 0.0500 -0.0004
1 1 5 -0.8139 -0.0000
1 1 6 0.0225 -0.0008
1 1 7 -0.3038 -0.0002
1 1 8 0.0030 -0.0008
1 1 9 0.0527 -0.0001
1 1 10 -0.0070 -0.0005
1 1 11 0.1635 -0.0001
1 1 12 -0.0099 -0.0001
1 1 13 0.1067 -0.0000
1 1 14 -0.0087 0.0001
1 1 15 0.0135 -0.0000
1 2 0 1.1745 -0.0005
1 2 1 -0.1681 -0.0007
1 2 2 1.2892 -0.0003
1 2 3 -0.1261 0.0000
1 2 4 1.0256 -0.0001
1 2 5 -0.0700 0.0006
1 2 6 0.5370 0.0001
1 2 7 -0.0228 0.0009
1 2 8 0.0903 0.0002
1 2 9 0.0057 0.0007
1 2 10 -0.1348 0.0001
1 2 11 0.0176 0.0003
1 2 12 -0.1422 0.0000
1 2 13 0.0188 -0.0000
1 2 14 -0.0535 0.0000
1 2 15 0.0138 -0.0001
1 3 0 0.2541 0.0009
1 3 1 -1.2364 0.0004
1 3 2 0.2180 0.0004
1 3 3 -1.1557 0.0002
1 3 4 0.1425 -0.0003
1 3 5 -0.7592 -0.0000
1 3 6 0.0649 -0.0008
1 3 7 -0.2760 -0.0002
1 3 8 0.0098 -0.0008
1 3 9 0.0557 -0.0001
1 3 10 -0.0185 -0.0005
1 3 11 0.1522 -0.0001
1 3 12 -0.0273 -0.0001
1 3 13 0.0929 -0.0000
1 3 14 -0.0244 0.0001
1 3 15 0.0049 -0.0000
1 4 0 1.0853 -0.0005
1 4 1 -0.3081 -0.0007
1 4 2 1.1826 -0.0003
1 4 3 -0.2322 -0.0000
1 4 4 0.9312 -0.0001
1 4 5 -0.1302 0.0006
1 4 6 0.4769 0.0001
1 4 7 -0.0444 0.0008
1 4 8 0.0699 0.0002
1 4 9 0.0077 0.0006
1 4 10 -0.1259 0.0001
1 4 11 0.0302 0.0003
1 4 12 -0.1217 0.0000
1 4 13 0.0337 -0.0000
1 4 14 -0.0363 0.0000
1 4 15 0.0255 -0.0001
1 5 0 0.3748 0.0009
1 5 1 -1.1066 0.0004
1 5 2 0.3238 0.0004
1 5 3 -1.0231 0.0002
1 5 4 0.2134 -0.0003
1 5 5 -0.6590 -0.0000
1 5 6 0.0998 -0.0007
1 5 7 -0.2265 -0.0001
1 5 8 0.0191 -0.0008
1 5 9 0.0593 -0.0001
1 5 10 -0.0233 -0.0004
1 5 11 0.1298 -0.0001
1 5 12 -0.0381 -0.0001
1 5 13 0.0666 -0.0000
1 5 14 -0.0357 0.0001
1 5 15 -0.0110 -0.0000
1 6 0 0.9500 -0.0004
1 6 1 -0.3970 -0.0007
1 6 2 1.0218 -0.0003
1 6 3 -0.3020 -0.0001
1 6 4 0.7903 -0.0001
1 6 5 -0.1725 0.0005
1 6 6 0.3893 0.0001
1 6 7 -0.0635 0.0008
1 6 8 0.0428 0.0001
1 6 9 0.0032 0.0006
1 6 10 -0.1096 0.0001
1 6 11 0.0341 0.0002
1 6 12 -0.0891 0.0000
1 6 13 0.0416 -0.0000
1 6 14 -0.0099 0.0000
1 6 15 0.0333 -0.0001
1 7 0 0.4318 0.0009
1 7 1 -0.9344 0.0004
1 7 2 0.3777 0.0004
1 7 3 -0.8489 0.0002
1 7 4 0.2528 -0.0003
1 7 5 -0.5301 0.0000
1 7 6 0.1235 -0.0007
1 7 7 -0.1660 -0.0001
1 7 8 0.0315 -0.0007
1 7 9 0.0590 -0.0001
1 7 10 -0.0187 -0.0004
1 7 11 0.0967 -0.0001
1 7 12 -0.0397 -0.0001
1 7 13 0.0306 -0.0000
1 7 14 -0.0409 0.0001
1 7 15 -0.0318 0.0000
1 8 0 0.7859 -0.0004
1 8 1 -0.4211 -0.0007
1 8 2 0.8291 -0.0003
1 8 3 -0.3254 -0.0001
1 8 4 0.6244 -0.0001
1 8 5 -0.1917 0.0005
1 8 6 0.2901 0.0001
1 8 7 -0.0792 0.0007
1 8 8 0.0171 0.0001
1 8 9 -0.0088 0.0005
1 8 10 -0.0843 0.0001
1 8 11 0.0274 0.0002
1 8 12 -0.0469 0.0000
1 8 13 0.0413 -0.0000
1 8 14 0.0223 -0.0000
1 8 15 0.0367 -0.0001
1 9 0 0.4165 0.0008
1 9 1 -0.7421 0.0004
1 9 2 0.3725 0.0004
1 9 3 -0.6578 0.0002
1 9 4 0.2558 -0.0002
1 9 5 -0.3932 0.0000
1 9 6 0.1341 -0.0006
1 9 7 -0.1076 -0.0001
1 9 8 0.0468 -0.0006
1 9 9 0.0503 -0.0001
1 9 10 -0.0043 -0.0003
1 9 11 0.0542 -0.0000
1 9 12 -0.0316 -0.0000
1 9 13 -0.0117 0.0000
1 9 14 -0.0399 0.0001
1 9 15 -0.0543 0.0000
1 10 0 0.6130 -0.0003
1 10 1 -0.3781 -0.0006
1 10 2 0.6298 -0.0003
1 10 3 -0.3006 -0.0001
1 10 4 0.4578 -0.0001
1 10 5 -0.1867 0.0004
1 10 6 0.1969 0.0000
1 10 7 -0.0904 0.0006
1 10 8 0.0017 0.0001
1 10 9 -0.0277 0.0005
1 10 10 -0.0488 0.0001
1 10 11 0.0112 0.0002
1 10 12 0.0018 0.0000
1 10 13 0.0334 -0.0001
1 10 14 0.0565 -0.0000
1 10 15 0.0360 -0.0001
1 11 0 0.3333 0.0007
1 11 1 -0.5532 0.0003
1 11 2 0.3111 0.0004
1 11 3 -0.4753 0.0002
1 11 4 0.2242 -0.0002
1 11 5 -0.2693 0.0000
1 11 6 0.1315 -0.0005
1 11 7 -0.0638 -0.0001
1 11 8 0.0638 -0.0005
1 11 9 0.0291 -0.0001
1 11 10 0.0179 -0.0003
1 11 11 0.0044 -0.0000
1 11 12 -0.0158 -0.0000
1 11 13 -0.0559 0.0000
1 11 14 -0.0340 0.0001
1 11 15 -0.0753 0.0000
1 12 0 0.4508 -0.0003
1 12 1 -0.2774 -0.0006
1 12 2 0.4480 -0.0003
1 12 3 -0.2338 -0.0001
1 12 4 0.3130 -0.0001
1 12 5 -0.1599 0.0004
1 12 6 0.1254 0.0000
1 12 7 -0.0967 0.0005
1 12 8 0.0034 0.0001
1 12 9 -0.0508 0.0004
1 12 10 -0.0038 0.0000
1 12 11 -0.0116 0.0001
1 12 12 0.0529 -0.0000
1 12 13 0.0206 -0.0001
1 12 14 0.0884 -0.0000
1 12 15 0.0328 -0.0001
1 13 0 0.1983 0.0006
1 13 1 -0.3884 0.0003
1 13 2 0.2060 0.0003
1 13 3 -0.3231 0.0002
1 13 4 0.1649 -0.0001
1 13 5 -0.1756 0.0000
1 13 6 0.1176 -0.0004
1 13 7 -0.0440 -0.0001
1 13 8 0.0803 -0.0004
1 13 9 -0.0060 -0.0001
1 13 10 0.0439 -0.0002
1 13 11 -0.0494 -0.0000
1 13 12 0.0039 0.0000
1 13 13 -0.0975 0.0000
1 13 14 -0.0258 0.0001
1 14 0 0.3149 -0.0002
1 14 1 -0.1381 -0.0005
1 14 2 0.3029 -0.0002
1 14 3 -0.1382 -0.0001
1 14 4 0.2068 -0.0001
1 14 5 -0.1174 0.0003
1 14 6 0.0861 0.0000
1 14 7 -0.0979 0.0004
1 14 8 0.0252 0.0001
1 14 9 -0.0742 0.0003
1 14 10 0.0486 0.0000
1 14 11 -0.0359 0.0001
1 14 12 0.1018 -0.0000
1 14 13 0.0068 -0.0001
1 14 14 0.1144 -0.0000
1 15 0 0.0362 0.0005
1 15 1 -0.2624 0.0002
1 15 2 0.0769 0.0003
1 15 3 -0.2159 0.0001
1 15 4 0.0895 -0.0001
1 15 5 -0.1225 0.0000
1 15 6 0.0955 -0.0004
1 15 7 -0.0520 -0.0000
1 15 8 0.0936 -0.0003
1 15 9 -0.0534 -0.0000
1 15 10 0.0687 -0.0001
1 15 11 -0.1029 0.0000
1 15 12 0.0224 0.0000
1 15 13 -0.1323 0.0000
1 15 14 -0.0186 0.0001
1 16 0 0.2154 -0.0001
1 16 1 0.0149 -0.0004
1 16 2 0.2054 -0.0002
1 16 3 -0.0312 -0.0001
1 16 4 0.1478 -0.0001
1 16 5 -0.0673 0.0002
1 16 6 0.0826 0.0000
1 16 7 -0.0940 0.0003
1 16 8 0.0659 0.0000
1 16 9 -0.0934 0.0002
1 16 10 0.1039 0.0000
1 16 11 -0.0563 0.0000
1 16 12 0.1441 -0.0000
1 16 13 -0.0039 -0.0001
1 16 14 0.1316 -0.0001
1 17 0 -0.1245 0.0004
1 17 1 -0.1822 0.0001
1 17 2 -0.0538 0.0002
1 17 3 -0.1592 0.0001
1 17 4 0.0113 -0.0001
1 17 5 -0.1120 0.0000
1 17 6 0.0694 -0.0003
1 17 7 -0.0859 -0.0000
1 17 8 0.1013 -0.0003
1 17 9 -0.1084 -0.0000
1 17 10 0.0868 -0.0001
1 17 11 -0.1509 0.0000
1 17 12 0.0350 0.0001
1 17 13 -0.1568 0.0001
1 17 14 -0.0153 0.0001
1 18 0 0.1553 -0.0001
1 18 1 0.1552 -0.0003
1 18 2 0.1575 -0.0001
1 18 3 0.0690 -0.0000
1 18 4 0.1353 -0.0000
1 18 5 -0.0181 0.0002
1 18 6 0.1112 0.0000
1 18 7 -0.0857 0.0003
1 18 8 0.1195 0.0000
1 18 9 -0.1046 0.0001
1 18 10 0.1562 -0.0000
1 18 11 -0.0680 -0.0000
1 18 12 0.1754 -0.0001
1 18 13 -0.0078 -0.0001
1 18 14 0.1381 -0.0001
1 19 0 -0.2568 0.0003
1 19 1 -0.1463 0.0001
1 19 2 -0.1643 0.0001
1 19 3 -0.1493 0.0001
1 19 4 -0.0567 -0.0001
1 19 5 -0.1377 0.0000
1 19 6 0.0436 -0.0002
1 19 7 -0.1379 -0.0000
1 19 8 0.1018 -0.0002
1 19 9 -0.1639 0.0000
1 19 10 0.0943 -0.0000
1 19 11 -0.1884 0.0000
1 19 12 0.0379 0.0001
1 19 13 -0.1687 0.0001
1 20 0 0.1309 -0.0000
1 20 1 0.2603 -0.0002
1 20 2 0.1527 -0.0000
1 20 3 0.1464 -0.0000
1 20 4 0.1604 -0.0000
1 20 5 0.0224 0.0002
1 20 6 0.1618 0.0000
1 20 7 -0.0739 0.0002
1 20 8 0.1771 0.0000
1 20 9 -0.1052 0.0001
1 20 10 0.1992 -0.0000
1 20 11 -0.0677 -0.0001
1 20 12 0.1927 -0.0001
1 20 13 -0.0029 -0.0001
1 21 0 -0.3399 0.0002
1 21 1 -0.1465 0.0000
1 21 2 -0.2376 0.0001
1 21 3 -0.1748 0.0000
1 21 4 -0.1043 -0.0001
1 21 5 -0.1871 -0.0000
1 21 6 0.0216 -0.0002
1 21 7 -0.1966 -0.0000
1 21 8 0.0942 -0.0001
1 21 9 -0.2114 0.0000
1 21 10 0.0890 0.0000
1 21 11 -0.2111 0.0001
1 21 12 0.0294 0.0001
1 21 13 -0.1672 0.0001
1 22 0 0.1338 0.0000
1 22 1 0.3149 -0.0001
1 22 2 0.1781 -0.0000
1 22 3 0.1899 0.0000
1 22 4 0.2081 0.0000
1 22 5 0.0486 0.0002
1 22 6 0.2205 0.0000
1 22 7 -0.0599 0.0002
1 22 8 0.2280 -0.0000
1 22 9 -0.0943 0.0000
1 22 10 0.2269 -0.0000
1 22 11 -0.0547 -0.0001
1 22 12 0.1945 -0.0001
1 22 13 0.0110 -0.0001
1 23 0 -0.3629 0.0001
1 23 1 -0.1698 -0.0000
1 23 2 -0.2643 0.0000
1 23 3 -0.2195 -0.0000
1 23 4 -0.1256 -0.0001
1 23 5 -0.2441 -0.0000
1 23 6 0.0061 -0.0002
1 23 7 -0.2493 -0.0000
1 23 8 0.0793 -0.0001
1 23 9 -0.2434 0.0000
1 23 10 0.0713 0.0000
1 23 11 -0.2164 0.0001
1 23 12 0.0105 0.0001
1 24 0 0.1521 0.0000
1 24 1 0.3133 -0.0001
1 24 2 0.2175 0.0000
1 24 3 0.1953 0.0001
1 24 4 0.2612 0.0000
1 24 5 0.0580 0.0001
1 24 6 0.2727 0.0000
1 24 7 -0.0451 0.0001
1 24 8 0.2627 -0.0000
1 24 9 -0.0733 0.0000
1 24 10 0.2355 -0.0000
1 24 11 -0.0307 -0.0001
1 24 12 0.1810 -0.0001
1 25 0 -0.3257 0.0001
1 25 1 -0.2014 -0.0000
1 25 2 -0.2437 -0.0000
1 25 3 -0.2660 -0.0000
1 25 4 -0.1196 -0.0001
1 25 5 -0.2929 -0.0000
1 25 6 -0.0020 -0.0001
1 25 7 -0.2846 0.0000
1 25 8 0.0589 -0.0000
1 25 9 -0.2544 0.0000
1 25 10 0.0437 0.0001
1 25 11 -0.2038 0.0001
1 25 12 -0.0160 0.0001
1 26 0 0.1740 0.0001
1 26 1 0.2598 0.0000
1 26 2 0.2550 0.0000
1 26 3 0.1650 0.0001
1 26 4 0.3038 0.0000
1 26 5 0.0514 0.0001
1 26 6 0.3058 0.0000
1 26 7 -0.0309 0.0001
1 26 8 0.2746 -0.0000
1 26 9 -0.0455 -0.0000
1 26 10 0.2236 -0.0000
1 26 11 0.0002 -0.0001
1 26 12 0.1544 -0.0000
1 27 0 -0.2383 -0.0000
1 27 1 -0.2281 -0.0001
1 27 2 -0.1829 -0.0001
1 27 3 -0.2997 -0.0000
1 27 4 -0.0903 -0.0001
1 27 5 -0.3210 -0.0000
1 27 6 -0.0029 -0.0001
1 27 7 -0.2951 0.0000
1 27 8 0.0357 -0.0000
1 27 9 -0.2425 0.0000
1 27 10 0.0109 0.0001
1 27 11 -0.1754 0.0001
1 28 0 0.1893 0.0001
1 28 1 0.1673 0.0001
1 28 2 0.2780 0.0001
1 28 3 0.1074 0.0001
1 28 4 0.3241 0.0000
1 28 5 0.0320 0.0001
1 28 6 0.3124 -0.0000
1 28 7 -0.0185 0.0000
1 28 8 0.2612 -0.0000
1 28 9 -0.0150 -0.0000
1 28 10 0.1933 -0.0001
1 28 11 0.0327 -0.0001
1 29 0 -0.1187 -0.0000
1 29 1 -0.2401 -0.0001
1 29 2 -0.0956 -0.0001
1 29 3 -0.3106 -0.0000
1 29 4 -0.0453 -0.0001
1 29 5 -0.3214 -0.0000
1 29 6 0.0017 -0.0001
1 29 7 -0.2785 0.0000
1 29 8 0.0127 0.0000
1 29 9 -0.2097 0.0001
1 29 10 -0.0217 0.0001
1 29 11 -0.1356 0.0000
1 30 0 0.1916 0.0001
1 30 1 0.0539 0.0001
1 30 2 0.2792 0.0000
1 30 3 0.0349 0.0001
1 30 4 0.3168 0.0000
1 30 5 0.0052 0.0001
1 30 6 0.2909 -0.0000
1 30 7 -0.0086 0.0000
1 30 8 0.2251 -0.0000
1 30 9 0.0135 -0.0001
1 30 10 0.1494 -0.0001
1 31 0 0.0114 -0.0001
1 31 1 -0.2329 -0.0000
1 31 2 0.0017 -0.0001
1 31 3 -0.2954 -0.0000
1 31 4 0.0059 -0.0001
1 31 5 -0.2938 0.0000
1 31 6 0.0096 -0.0000
1 31 7 -0.2381 0.0000
1 31 8 -0.0070 0.0000
1 31 9 -0.1617 0.0001
1 31 10 -0.0488 0.0001
1 32 0 0.1784 0.0000
1 32 1 -0.0603 0.0001
1 32 2 0.2573 0.0000
1 32 3 -0.0390 0.0001
1 32 4 0.2832 0.0000
1 32 5 -0.0230 0.0001
1 32 6 0.2457 -0.0000
1 32 7 -0.0018 -0.0000
1 32 8 0.1729 -0.0001
1 32 9 0.0359 -0.0001
1 33 0 0.1310 -0.0001
1 33 1 -0.2070 -0.0000
1 33 2 0.0922 -0.0001
1 33 3 -0.2570 -0.0000
1 33 4 0.0537 -0.0001
1 33 5 -0.2441 0.0000
1 33 6 0.0182 -0.0000
1 33 7 -0.1818 0.0001
1 33 8 -0.0213 0.0001
1 33 9 -0.1066 0.0001
1 34 0 0.1517 0.0000
1 34 1 -0.1576 0.0001
1 34 2 0.2166 0.0000
1 34 3 -0.1020 0.0001
1 34 4 0.2302 -0.0000
1 34 5 -0.0471 0.0000
1 34 6 0.1858 -0.0001
1 34 7 0.0021 -0.0000
1 34 8 0.1139 -0.0001
1 35 0 0.2228 -0.0001
1 35 1 -0.1672 -0.0000
1 35 2 0.1625 -0.0001
1 35 3 -0.2031 0.0000
1 35 4 0.0903 -0.0000
1 35 5 -0.1820 0.0000
1 35 6 0.0251 0.0000
1 35 7 -0.1198 0.0001
1 35 8 -0.0290 0.0001
1 36 0 0.1161 -0.0000
1 36 1 -0.2250 0.0001
1 36 2 0.1651 -0.0000
1 36 3 -0.1451 0.0000
1 36 4 0.1682 -0.0000
1 36 5 -0.0629 -0.0000
1 36 6 0.1224 -0.0001
1 36 7 0.0036 -0.0001
1 37 0 0.2765 -0.0001
1 37 1 -0.1210 0.0000
1 37 2 0.2040 -0.0000
1 37 3 -0.1441 0.0000
1 37 4 0.1107 0.0000
1 37 5 -0.1192 0.0001
1 37 6 0.0287 0.0001
1 38 0 0.0777 -0.0000
1 38 1 -0.2561 0.0000
1 38 2 0.1120 -0.0000
1 38 3 -0.1640 -0.0000
1 38 4 0.1085 -0.0000
1 38 5 -0.0684 -0.0001
1 39 0 0.2896 -0.0000
1 39 1 -0.0763 0.0000
1 39 2 0.2145 -0.0000
1 39 3 -0.0901 0.0000
1 39 4 0.1136 0.0000
1 40 0 0.0424 -0.0000
1 40 1 -0.2518 0.0000
1 40 2 0.0659 -0.0000
1 40 3 -0.1591 -0.0000
2 0 2 -0.4986 -0.0003
2 0 4 -0.1350 -0.0000
2 0 6 0.0975 0.0002
2 0 8 0.1884 0.0003
2 0 10 0.2116 0.0002
2 0 12 0.2193 0.0001
2 0 14 0.2047 -0.0000
2 1 0 0.0622 0.0001
2 1 1 0.6783 0.0003
2 1 2 0.0483 0.0002
2 1 3 0.3023 0.0002
2 1 4 0.0240 0.0001
2 1 5 -0.0031 -0.0001
2 1 6 0.0002 -0.0001
2 1 7 -0.1562 -0.0002
2 1 8 -0.0146 -0.0002
2 1 9 -0.2024 -0.0002
2 1 10 -0.0188 -0.0003
2 1 11 -0.2152 -0.0001
2 1 12 -0.0160 -0.0002
2 1 13 -0.2155 -0.0000
2 1 14 -0.0104 -0.0001
2 1 15 -0.1807 0.0000
2 2 2 -0.4738 -0.0003
2 2 3 -0.0708 -0.0002
2 2 4 -0.1232 -0.0001
2 2 5 -0.0208 -0.0000
2 2 6 0.0991 0.0002
2 2 7 0.0182 0.0002
2 2 8 0.1843 0.0003
2 2 9 0.0359 0.0003
2 2 10 0.2057 0.0002
2 2 11 0.0357 0.0002
2 2 12 0.2142 0.0001
2 2 13 0.0263 0.0001
2 2 14 0.2011 0.0000
2 2 15 0.0144 0.0001
2 3 0 0.1744 0.0001
2 3 1 0.6172 0.0003
2 3 2 0.1329 0.0002
2 3 3 0.2665 0.0002
2 3 4 0.0626 0.0001
2 3 5 -0.0153 -0.0001
2 3 6 -0.0049 -0.0001
2 3 7 -0.1528 -0.0002
2 3 8 -0.0458 -0.0002
2 3 9 -0.1920 -0.0002
2 3 10 -0.0559 -0.0003
2 3 11 -0.2042 -0.0001
2 3 12 -0.0465 -0.0002
2 3 13 -0.2069 -0.0000
2 3 14 -0.0298 -0.0001
2 3 15 -0.1754 0.0000
2 4 0 -0.7006 -0.0003
2 4 1 -0.1978 -0.0002
2 4 2 -0.4024 -0.0002
2 4 3 -0.1204 -0.0002
2 4 4 -0.0890 -0.0001
2 4 5 -0.0271 -0.0000
2 4 6 0.1042 0.0001
2 4 7 0.0432 0.0002
2 4 8 0.1733 0.0002
2 4 9 0.0727 0.0003
2 4 10 0.1897 0.0002
2 4 11 0.0690 0.0002
2 4 12 0.1998 0.0001
2 4 13 0.0496 0.0001
2 4 14 0.1911 0.0000
2 4 15 0.0268 0.0001
2 5 0 0.2522 0.0001
2 5 1 0.5027 0.0003
2 5 2 0.1838 0.0002
2 5 3 0.1989 0.0002
2 5 4 0.0752 0.0001
2 5 5 -0.0392 -0.0000
2 5 6 -0.0251 -0.0001
2 5 7 -0.1477 -0.0002
2 5 8 -0.0817 -0.0002
2 5 9 -0.1740 -0.0002
2 5 10 -0.0912 -0.0002
2 5 11 -0.1846 -0.0001
2 5 12 -0.0727 -0.0002
2 5 13 -0.1914 -0.0000
2 5 14 -0.0456 -0.0001
2 5 15 -0.1657 0.0000
2 6 0 -0.5424 -0.0003
2 6 1 -0.2407 -0.0002
2 6 2 -0.2932 -0.0002
2 6 3 -0.1319 -0.0002
2 6 4 -0.0355 -0.0001
2 6 5 -0.0078 -0.0000
2 6 6 0.1140 0.0001
2 6 7 0.0798 0.0002
2 6 8 0.1587 0.0002
2 6 9 0.1103 0.0002
2 6 10 0.1672 0.0002
2 6 11 0.0976 0.0002
2 6 12 0.1791 0.0001
2 6 13 0.0675 0.0001
2 6 14 0.1764 0.0000
2 6 15 0.0359 0.0001
2 7 0 0.2802 0.0001
2 7 1 0.3495 0.0003
2 7 2 0.1865 0.0002
2 7 3 0.1072 0.0002
2 7 4 0.0510 0.0001
2 7 5 -0.0737 -0.0000
2 7 6 -0.0660 -0.0001
2 7 7 -0.1440 -0.0002
2 7 8 -0.1236 -0.0002
2 7 9 -0.1530 -0.0002
2 7 10 -0.1231 -0.0002
2 7 11 -0.1606 -0.0001
2 7 12 -0.0923 -0.0001
2 7 13 -0.1717 -0.0000
2 7 14 -0.0560 -0.0001
2 8 0 -0.3505 -0.0002
2 8 1 -0.2289 -0.0002
2 8 2 -0.1595 -0.0002
2 8 3 -0.0967 -0.0002
2 8 4 0.0321 -0.0001
2 8 5 0.0420 -0.0000
2 8 6 0.1298 0.0001
2 8 7 0.1294 0.0001
2 8 8 0.1453 0.0002
2 8 9 0.1476 0.0002
2 8 10 0.1435 0.0002
2 8 11 0.1196 0.0002
2 8 12 0.1561 0.0001
2 8 13 0.0784 0.0001
2 8 14 0.1591 -0.0000
2 9 0 0.2521 0.0001
2 9 1 0.1766 0.0002
2 9 2 0.1360 0.0002
2 9 3 0.0016 0.0001
2 9 4 -0.0125 0.0001
2 9 5 -0.1167 -0.0000
2 9 6 -0.1275 -0.0001
2 9 7 -0.1454 -0.0002
2 9 8 -0.1699 -0.0002
2 9 9 -0.1345 -0.0002
2 9 10 -0.1496 -0.0002
2 9 11 -0.1373 -0.0001
2 9 12 -0.1038 -0.0001
2 9 13 -0.1512 -0.0000
2 9 14 -0.0604 -0.0000
2 10 0 -0.1488 -0.0002
2 10 1 -0.1621 -0.0002
2 10 2 -0.0168 -0.0002
2 10 3 -0.0161 -0.0002
2 10 4 0.1074 -0.0001
2 10 5 0.1196 -0.0000
2 10 6 0.1525 0.0001
2 10 7 0.1887 0.0001
2 10 8 0.1379 0.0002
2 10 9 0.1820 0.0002
2 10 10 0.1240 0.0001
2 10 11 0.1334 0.0001
2 10 12 0.1351 0.0001
2 10 13 0.0817 0.0000
2 10 14 0.1417 -0.0000
2 11 0 0.1724 0.0001
2 11 1 0.0044 0.0002
2 11 2 0.0382 0.0002
2 11 3 -0.1065 0.0001
2 11 4 -0.1090 0.0001
2 11 5 -0.1654 -0.0000
2 11 6 -0.2039 -0.0000
2 11 7 -0.1544 -0.0001
2 11 8 -0.2162 -0.0002
2 11 9 -0.1236 -0.0002
2 11 10 -0.1685 -0.0001
2 11 11 -0.1193 -0.0001
2 11 12 -0.1067 -0.0001
2 11 13 -0.1330 -0.0000
2 11 14 -0.0591 -0.0000
2 12 0 0.0392 -0.0002
2 12 1 -0.0507 -0.0001
2 12 2 0.1189 -0.0002
2 12 3 0.0989 -0.0001
2 12 4 0.1833 -0.0000
2 12 5 0.2155 -0.0000
2 12 6 0.1818 0.0001
2 12 7 0.2509 0.0001
2 12 8 0.1398 0.0002
2 12 9 0.2097 0.0001
2 12 10 0.1131 0.0001
2 12 11 0.1379 0.0001
2 12 12 0.1193 0.0001
2 12 13 0.0780 0.0000
2 12 14 0.1261 -0.0000
2 13 0 0.0549 0.0000
2 13 1 -0.1480 0.0002
2 13 2 -0.0916 0.0001
2 13 3 -0.2059 0.0001
2 13 4 -0.2241 0.0001
2 13 5 -0.2161 -0.0000
2 13 6 -0.2844 -0.0000
2 13 7 -0.1722 -0.0001
2 13 8 -0.2565 -0.0001
2 13 9 -0.1233 -0.0001
2 13 10 -0.1776 -0.0001
2 13 11 -0.1096 -0.0001
2 13 12 -0.1015 -0.0000
2 13 13 -0.1191 -0.0000
2 13 14 -0.0537 0.0000
2 14 0 0.1934 -0.0002
2 14 1 0.0864 -0.0001
2 14 2 0.2335 -0.0001
2 14 3 0.2297 -0.0001
2 14 4 0.2525 -0.0000
2 14 5 0.3145 -0.0000
2 14 6 0.2160 0.0001
2 14 7 0.3063 0.0001
2 14 8 0.1525 0.0001
2 14 9 0.2267 0.0001
2 14 10 0.1127 0.0001
2 14 11 0.1331 0.0001
2 14 12 0.1104 0.0000
2 14 13 0.0690 -0.0000
2 14 14 0.1134 -0.0000
2 15 0 -0.0801 0.0000
2 15 1 -0.2656 0.0001
2 15 2 -0.2312 0.0001
2 15 3 -0.2870 0.0001
2 15 4 -0.3386 0.0000
2 15 5 -0.2641 -0.0000
2 15 6 -0.3556 -0.0001
2 15 7 -0.1977 -0.0001
2 15 8 -0.2838 -0.0001
2 15 9 -0.1341 -0.0001
2 15 10 -0.1755 -0.0001
2 15 11 -0.1089 -0.0001
2 15 12 -0.0895 0.0000
2 15 13 -0.1101 0.0000
2 15 14 -0.0461 0.0000
2 16 0 0.3002 -0.0001
2 16 1 0.2259 -0.0000
2 16 2 0.3166 -0.0001
2 16 3 0.3539 -0.0000
2 16 4 0.3087 -0.0000
2 16 5 0.3994 0.0000
2 16 6 0.2518 0.0001
2 16 7 0.3450 0.0001
2 16 8 0.1741 0.0001
2 16 9 0.2294 0.0001
2 16 10 0.1221 0.0001
2 16 11 0.1195 0.0000
2 16 12 0.1082 0.0000
2 16 13 0.0568 -0.0000
2 17 0 -0.2094 -0.0000
2 17 1 -0.3392 0.0001
2 17 2 -0.3569 0.0000
2 17 3 -0.3429 0.0000
2 17 4 -0.4325 0.0000
2 17 5 -0.3047 -0.0001
2 17 6 -0.4043 -0.0001
2 17 7 -0.2274 -0.0001
2 17 8 -0.2922 -0.0001
2 17 9 -0.1533 -0.0001
2 17 10 -0.1617 -0.0000
2 17 11 -0.1155 -0.0001
2 17 12 -0.0731 0.0000
2 17 13 -0.1049 0.0000
2 18 0 0.3535 -0.0001
2 18 1 0.3440 0.0000
2 18 2 0.3625 -0.0001
2 18 3 0.4498 -0.0000
2 18 4 0.3465 0.0000
2 18 5 0.4545 0.0000
2 18 6 0.2843 0.0001
2 18 7 0.3585 0.0001
2 18 8 0.2006 0.0001
2 18 9 0.2158 0.0001
2 18 10 0.1378 0.0001
2 18 11 0.0990 -0.0000
2 18 12 0.1101 0.0000
2 18 13 0.0441 -0.0001
2 19 0 -0.3120 -0.0001
2 19 1 -0.3663 0.0001
2 19 2 -0.4471 -0.0000
2 19 3 -0.3697 0.0000
2 19 4 -0.4886 -0.0000
2 19 5 -0.3330 -0.0001
2 19 6 -0.4202 -0.0001
2 19 7 -0.2562 -0.0001
2 19 8 -0.2783 -0.0001
2 19 9 -0.1761 -0.0001
2 19 10 -0.1370 -0.0000
2 19 11 -0.1255 -0.0000
2 19 12 -0.0546 0.0001
2 19 13 -0.1012 0.0000
2 20 0 0.3553 -0.0001
2 20 1 0.4215 0.0000
2 20 2 0.3707 -0.0000
2 20 3 0.5007 0.0000
2 20 4 0.3630 0.0000
2 20 5 0.4687 0.0000
2 20 6 0.3085 0.0001
2 20 7 0.3421 0.0001
2 20 8 0.2260 0.0001
2 20 9 0.1861 0.0000
2 20 10 0.1546 0.0001
2 20 11 0.0739 -0.0000
2 20 12 0.1127 -0.0000
2 20 13 0.0333 -0.0001
2 21 0 -0.3723 -0.0001
2 21 1 -0.3505 0.0001
2 21 2 -0.4870 -0.0000
2 21 3 -0.3674 0.0000
2 21 4 -0.4964 -0.0000
2 21 5 -0.3454 -0.0001
2 21 6 -0.3984 -0.0001
2 21 7 -0.2778 -0.0001
2 21 8 -0.2418 -0.0000
2 21 9 -0.1961 -0.0001
2 21 10 -0.1039 0.0000
2 21 11 -0.1340 -0.0000
2 21 12 -0.0367 0.0001
2 22 0 0.3141 -0.0001
2 22 1 0.4470 0.0001
2 22 2 0.3451 -0.0000
2 22 3 0.4978 0.0000
2 22 4 0.3570 0.0000
2 22 5 0.4380 0.0000
2 22 6 0.3195 0.0001
2 22 7 0.2963 0.0000
2 22 8 0.2437 0.0001
2 22 9 0.1432 0.0000
2 22 10 0.1664 0.0001
2 22 11 0.0472 -0.0001
2 22 12 0.1119 -0.0000
2 23 0 -0.3830 -0.0001
2 23 1 -0.3006 0.0000
2 23 2 -0.4712 -0.0001
2 23 3 -0.3389 -0.0000
2 23 4 -0.4537 -0.0000
2 23 5 -0.3395 -0.0001
2 23 6 -0.3405 -0.0000
2 23 7 -0.2870 -0.0001
2 23 8 -0.1865 -0.0000
2 23 9 -0.2071 -0.0001
2 23 10 -0.0662 0.0000
2 23 11 -0.1359 -0.0000
2 23 12 -0.0218 0.0001
2 24 0 0.2428 -0.0000
2 24 1 0.4187 0.0001
2 24 2 0.2932 -0.0000
2 24 3 0.4421 0.0001
2 24 4 0.3300 0.0000
2 24 5 0.3660 0.0000
2 24 6 0.3140 0.0001
2 24 7 0.2263 0.0000
2 24 8 0.2483 0.0001
2 24 9 0.0919 -0.0000
2 24 10 0.1682 0.0000
2 24 11 0.0222 -0.0001
2 24 12 0.1042 -0.0000
2 25 0 -0.3460 -0.0001
2 25 1 -0.2281 0.0000
2 25 2 -0.4039 -0.0001
2 25 3 -0.2897 -0.0000
2 25 4 -0.3674 -0.0001
2 25 5 -0.3151 -0.0001
2 25 6 -0.2542 -0.0000
2 25 7 -0.2797 -0.0001
2 25 8 -0.1193 0.0000
2 25 9 -0.2043 -0.0001
2 25 10 -0.0284 0.0001
2 25 11 -0.1278 -0.0000
2 26 0 0.1561 -0.0000
2 26 1 0.3443 0.0001
2 26 2 0.2244 0.0000
2 26 3 0.3436 0.0001
2 26 4 0.2854 0.0000
2 26 5 0.2636 0.0000
2 26 6 0.2908 0.0001
2 26 7 0.1417 0.0000
2 26 8 0.2364 0.0001
2 26 9 0.0389 -0.0000
2 26 10 0.1566 0.0000
2 26 11 0.0016 -0.0001
2 27 0 -0.2713 -0.0001
2 27 1 -0.1457 0.0000
2 27 2 -0.2983 -0.0001
2 27 3 -0.2269 -0.0000
2 27 4 -0.2515 -0.0000
2 27 5 -0.2742 -0.0001
2 27 6 -0.1524 -0.0000
2 27 7 -0.2548 -0.0001
2 27 8 -0.0494 0.0000
2 27 9 -0.1856 -0.0000
2 27 10 0.0049 0.0001
2 27 11 -0.1082 0.0000
2 28 0 0.0681 -0.0000
2 28 1 0.2389 0.0001
2 28 2 0.1487 0.0000
2 28 3 0.2193 0.0000
2 28 4 0.2283 0.0000
2 28 5 0.1468 0.0000
2 28 6 0.2511 0.0001
2 28 7 0.0546 -0.0000
2 28 8 0.2075 0.0000
2 28 9 -0.0090 -0.0001
2 28 10 0.1312 0.0000
2 29 0 -0.1747 -0.0000
2 29 1 -0.0646 0.0000
2 29 2 -0.1731 -0.0000
2 29 3 -0.1582 -0.0000
2 29 4 -0.1246 -0.0000
2 29 5 -0.2207 -0.0000
2 29 6 -0.0499 -0.0000
2 29 7 -0.2141 -0.0000
2 29 8 0.0138 0.0000
2 29 9 -0.1522 -0.0000
2 29 10 0.0298 0.0001
2 30 0 -0.0101 -0.0000
2 30 1 0.1217 0.0000
2 30 2 0.0751 0.0000
2 30 3 0.0896 0.0000
2 30 4 0.1648 0.0000
2 30 5 0.0332 0.0000
2 30 6 0.1991 0.0000
2 30 7 -0.0227 -0.0000
2 30 8 0.1646 0.0000
2 30 9 -0.0458 -0.0001
2 31 0 -0.0744 -0.0000
2 31 1 0.0063 0.0000
2 31 2 -0.0492 -0.0000
2 31 3 -0.0906 -0.0000
2 31 4 -0.0062 -0.0000
2 31 5 -0.1603 -0.0000
2 31 6 0.0384 0.0000
2 31 7 -0.1621 -0.0000
2 31 8 0.0619 0.0001
2 31 9 -0.1081 0.0000
2 32 0 -0.0716 -0.0000
2 32 1 0.0123 0.0000
2 32 2 0.0104 -0.0000
2 32 3 -0.0258 0.0000
2 32 4 0.1012 0.0000
2 32 5 -0.0610 0.0000
2 32 6 0.1403 0.0000
2 32 7 -0.0801 -0.0000
2 32 8 0.1132 -0.0000
2 33 0 0.0130 -0.0000
2 33 1 0.0619 0.0000
2 33 2 0.0549 -0.0000
2 33 3 -0.0301 0.0000
2 33 4 0.0872 -0.0000
2 33 5 -0.0992 0.0000
2 33 6 0.1013 0.0000
2 33 7 -0.1053 0.0000
2 33 8 0.0897 0.0001
2 34 0 -0.1137 -0.0000
2 34 1 -0.0731 0.0000
2 34 2 -0.0412 -0.0000
2 34 3 -0.1112 0.0000
2 34 4 0.0432 -0.0000
2 34 5 -0.1241 -0.0000
2 34 6 0.0817 -0.0000
2 34 7 -0.1114 -0.0001
2 35 0 0.0746 0.0000
2 35 1 0.1003 0.0000
2 35 2 0.1256 -0.0000
2 35 3 0.0193 0.0000
2 35 4 0.1447 -0.0000
2 35 5 -0.0435 0.0000
2 35 6 0.1323 0.0000
2 35 7 -0.0510 0.0000
2 36 0 -0.1376 -0.0000
2 36 1 -0.1243 0.0000
2 36 2 -0.0779 -0.0000
2 36 3 -0.1576 0.0000
2 36 4 -0.0047 -0.0000
2 36 5 -0.1505 -0.0000
2 36 6 0.0298 -0.0000
2 37 0 0.1043 0.0000
2 37 1 0.1227 0.0000
2 37 2 0.1568 -0.0000
2 37 3 0.0555 0.0000
2 37 4 0.1625 -0.0000
2 37 5 0.0019 0.0000
2 38 0 -0.1471 -0.0000
2 38 1 -0.1385 0.0000
2 38 2 -0.1003 -0.0000
2 38 3 -0.1637 0.0000
2 38 4 -0.0398 -0.0000
2 39 0 0.1022 0.0000
2 39 1 0.1321 -0.0000
2 39 2 0.1501 -0.0000
2 39 3 0.0782 0.0000
2 40 0 -0.1471 0.0000
3 0 0 -0.3937 -0.0006
3 0 2 -0.2150 -0.0003
3 0 4 0.0061 0.0000
3 0 6 0.1397 0.0002
3 0 8 0.1462 0.0003
3 0 10 0.0882 0.0003
3 0 12 0.0472 0.0001
3 0 14 0.0454 -0.0000
3 1 0 -0.0019 -0.0006
3 1 1 0.3106 0.0005
3 1 2 -0.0115 -0.0009
3 1 3 0.0943 0.0002
3 1 4 -0.0191 -0.0009
3 1 5 -0.0928 -0.0001
3 1 6 -0.0209 -0.0007
3 1 7 -0.1579 -0.0003
3 1 8 -0.0153 -0.0004
3 1 9 -0.1191 -0.0003
3 1 10 -0.0058 -0.0002
3 1 11 -0.0614 -0.0002
3 1 12 0.0015 0.0000
3 1 13 -0.0417 -0.0000
3 1 14 0.0031 0.0001
3 2 0 -0.3602 -0.0006
3 2 1 0.0132 0.0007
3 2 2 -0.1862 -0.0003
3 2 3 0.0317 0.0009
3 2 4 0.0256 0.0000
3 2 5 0.0422 0.0008
3 2 6 0.1491 0.0002
3 2 7 0.0382 0.0006
3 2 8 0.1478 0.0003
3 2 9 0.0218 0.0003
3 2 10 0.0853 0.0002
3 2 11 0.0035 0.0001
3 2 12 0.0428 0.0001
3 2 13 -0.0058 -0.0001
3 2 14 0.0416 -0.0000
3 3 0 -0.0044 -0.0006
3 3 1 0.2482 0.0004
3 3 2 -0.0345 -0.0008
3 3 3 0.0466 0.0001
3 3 4 -0.0584 -0.0008
3 3 5 -0.1206 -0.0001
3 3 6 -0.0642 -0.0007
3 3 7 -0.1678 -0.0003
3 3 8 -0.0477 -0.0004
3 3 9 -0.1170 -0.0003
3 3 10 -0.0191 -0.0002
3 3 11 -0.0536 -0.0002
3 3 12 0.0033 0.0000
3 3 13 -0.0332 -0.0000
3 3 14 0.0084 0.0001
3 4 0 -0.2657 -0.0005
3 4 1 0.0254 0.0007
3 4 2 -0.1052 -0.0003
3 4 3 0.0647 0.0008
3 4 4 0.0800 -0.0000
3 4 5 0.0871 0.0007
3 4 6 0.1751 0.0002
3 4 7 0.0798 0.0005
3 4 8 0.1520 0.0003
3 4 9 0.0469 0.0003
3 4 10 0.0770 0.0002
3 4 11 0.0098 0.0001
3 4 12 0.0302 0.0001
3 4 13 -0.0096 -0.0001
3 4 14 0.0306 -0.0000
3 5 0 -0.0036 -0.0005
3 5 1 0.1344 0.0004
3 5 2 -0.0576 -0.0007
3 5 3 -0.0397 0.0001
3 5 4 -0.1006 -0.0008
3 5 5 -0.1702 -0.0001
3 5 6 -0.1119 -0.0006
3 5 7 -0.1848 -0.0003
3 5 8 -0.0847 -0.0004
3 5 9 -0.1125 -0.0003
3 5 10 -0.0367 -0.0001
3 5 11 -0.0390 -0.0002
3 5 12 0.0016 0.0000
3 5 13 -0.0175 -0.0000
3 5 14 0.0114 0.0001
3 6 0 -0.1262 -0.0005
3 6 1 0.0353 0.0006
3 6 2 0.0132 -0.0003
3 6 3 0.0994 0.0007
3 6 4 0.1584 0.0000
3 6 5 0.1363 0.0007
3 6 6 0.2115 0.0002
3 6 7 0.1266 0.0005
3 6 8 0.1566 0.0003
3 6 9 0.0773 0.0002
3 6 10 0.0639 0.0002
3 6 11 0.0207 0.0000
3 6 12 0.0113 0.0001
3 6 13 -0.0098 -0.0001
3 6 14 0.0143 -0.0000
3 7 0 0.0024 -0.0004
3 7 1 -0.0107 0.0004
3 7 2 -0.0803 -0.0007
3 7 3 -0.1479 0.0001
3 7 4 -0.1458 -0.0007
3 7 5 -0.2307 -0.0001
3 7 6 -0.1644 -0.0006
3 7 7 -0.2039 -0.0003
3 7 8 -0.1271 -0.0003
3 7 9 -0.1049 -0.0003
3 7 10 -0.0596 -0.0001
3 7 11 -0.0196 -0.0001
3 7 12 -0.0047 0.0000
3 7 13 0.0028 -0.0000
3 7 14 0.0113 0.0001
3 8 0 0.0345 -0.0004
3 8 1 0.0420 0.0005
3 8 2 0.1474 -0.0002
3 8 3 0.1349 0.0007
3 8 4 0.2446 0.0000
3 8 5 0.1887 0.0006
3 8 6 0.2490 0.0002
3 8 7 0.1780 0.0004
3 8 8 0.1587 0.0003
3 8 9 0.1127 0.0002
3 8 10 0.0471 0.0002
3 8 11 0.0367 0.0000
3 8 12 -0.0110 0.0001
3 8 13 -0.0059 -0.0001
3 8 14 -0.0046 -0.0000
3 9 0 0.0142 -0.0003
3 9 1 -0.1618 0.0003
3 9 2 -0.1010 -0.0006
3 9 3 -0.2573 0.0001
3 9 4 -0.1918 -0.0006
3 9 5 -0.2884 -0.0001
3 9 6 -0.2193 -0.0005
3 9 7 -0.2187 -0.0002
3 9 8 -0.1731 -0.0003
3 9 9 -0.0938 -0.0002
3 9 10 -0.0868 -0.0001
3 9 11 0.0022 -0.0001
3 9 12 -0.0154 0.0000
3 9 13 0.0246 0.0000
3 9 14 0.0078 0.0001
3 10 0 0.1897 -0.0004
3 10 1 0.0443 0.0004
3 10 2 0.2730 -0.0002
3 10 3 0.1685 0.0006
3 10 4 0.3208 0.0000
3 10 5 0.2408 0.0005
3 10 6 0.2779 0.0002
3 10 7 0.2302 0.0004
3 10 8 0.1553 0.0002
3 10 9 0.1504 0.0002
3 10 10 0.0280 0.0002
3 10 11 0.0562 0.0000
3 10 12 -0.0336 0.0000
3 10 13 0.0016 -0.0001
3 11 0 0.0315 -0.0003
3 11 1 -0.2930 0.0002
3 11 2 -0.1174 -0.0005
3 11 3 -0.3468 0.0001
3 11 4 -0.2344 -0.0005
3 11 5 -0.3299 -0.0001
3 11 6 -0.2717 -0.0004
3 11 7 -0.2235 -0.0002
3 11 8 -0.2181 -0.0003
3 11 9 -0.0788 -0.0002
3 11 10 -0.1151 -0.0001
3 11 11 0.0237 -0.0001
3 11 12 -0.0288 0.0000
3 11 13 0.0447 0.0000
3 12 0 0.3142 -0.0003
3 12 1 0.0415 0.0004
3 12 2 0.3674 -0.0001
3 12 3 0.1962 0.0005
3 12 4 0.3708 0.0000
3 12 5 0.2867 0.0005
3 12 6 0.2893 0.0002
3 12 7 0.2772 0.0003
3 12 8 0.1439 0.0002
3 12 9 0.1854 0.0001
3 12 10 0.0082 0.0001
3 12 11 0.0759 -0.0000
3 12 12 -0.0535 0.0000
3 12 13 0.0113 -0.0001
3 13 0 0.0528 -0.0002
3 13 1 -0.3824 0.0002
3 13 2 -0.1271 -0.0004
3 13 3 -0.3989 0.0000
3 13 4 -0.2679 -0.0005
3 13 5 -0.3443 -0.0001
3 13 6 -0.3145 -0.0004
3 13 7 -0.2138 -0.0002
3 13 8 -0.2555 -0.0002
3 13 9 -0.0599 -0.0002
3 13 10 -0.1398 -0.0001
3 13 11 0.0428 -0.0001
3 13 12 -0.0422 0.0001
3 13 13 0.0606 0.0000
3 14 0 0.3890 -0.0002
3 14 1 0.0331 0.0003
3 14 2 0.4140 -0.0001
3 14 3 0.2136 0.0004
3 14 4 0.3831 0.0000
3 14 5 0.3194 0.0004
3 14 6 0.2775 0.0002
3 14 7 0.3115 0.0003
3 14 8 0.1234 0.0002
3 14 9 0.2116 0.0001
3 14 10 -0.0109 0.0001
3 14 11 0.0920 -0.0000
3 14 12 -0.0685 0.0000
3 14 13 0.0210 -0.0001
3 15 0 0.0757 -0.0002
3 15 1 -0.4160 0.0001
3 15 2 -0.1277 -0.0004
3 15 3 -0.4031 0.0000
3 15 4 -0.2864 -0.0004
3 15 5 -0.3258 -0.0001
3 15 6 -0.3401 -0.0003
3 15 7 -0.1876 -0.0002
3 15 8 -0.2785 -0.0002
3 15 9 -0.0378 -0.0001
3 15 10 -0.1557 -0.0000
3 15 11 0.0577 -0.0001
3 15 12 -0.0526 0.0001
3 15 13 0.0705 0.0000
3 16 0 0.4042 -0.0001
3 16 1 0.0197 0.0003
3 16 2 0.4047 -0.0001
3 16 3 0.2167 0.0004
3 16 4 0.3529 0.0001
3 16 5 0.3322 0.0003
3 16 6 0.2409 0.0001
3 16 7 0.3260 0.0002
3 16 8 0.0941 0.0002
3 16 9 0.2232 0.0001
3 16 10 -0.0282 0.0001
3 16 11 0.1005 -0.0000
3 16 12 -0.0775 0.0000
3 16 13 0.0286 -0.0001
3 17 0 0.0972 -0.0002
3 17 1 -0.3897 0.0001
3 17 2 -0.1178 -0.0003
3 17 3 -0.3574 -0.0000
3 17 4 -0.2850 -0.0003
3 17 5 -0.2743 -0.0001
3 17 6 -0.3423 -0.0002
3 17 7 -0.1461 -0.0001
3 17 8 -0.2810 -0.0001
3 17 9 -0.0139 -0.0001
3 17 10 -0.1585 -0.0000
3 17 11 0.0675 -0.0000
3 17 12 -0.0572 0.0001
3 18 0 0.3601 -0.0001
3 18 1 0.0023 0.0002
3 18 2 0.3414 -0.0000
3 18 3 0.2031 0.0003
3 18 4 0.2831 0.0001
3 18 5 0.3206 0.0003
3 18 6 0.1824 0.0001
3 18 7 0.3159 0.0002
3 18 8 0.0583 0.0001
3 18 9 0.2160 0.0001
3 18 10 -0.0427 0.0001
3 18 11 0.0986 -0.0000
3 18 12 -0.0802 -0.0000
3 19 0 0.1140 -0.0001
3 19 1 -0.3095 0.0001
3 19 2 -0.0974 -0.0002
3 19 3 -0.2682 -0.0000
3 19 4 -0.2615 -0.0003
3 19 5 -0.1955 -0.0001
3 19 6 -0.3178 -0.0002
3 19 7 -0.0932 -0.0001
3 19 8 -0.2602 -0.0001
3 19 9 0.0102 -0.0001
3 19 10 -0.1459 0.0000
3 19 11 0.0722 -0.0000
3 19 12 -0.0546 0.0001
3 20 0 0.2669 -0.0001
3 20 1 -0.0169 0.0002
3 20 2 0.2346 -0.0000
3 20 3 0.1729 0.0002
3 20 4 0.1831 0.0001
3 20 5 0.2835 0.0002
3 20 6 0.1088 0.0001
3 20 7 0.2796 0.0001
3 20 8 0.0192 0.0001
3 20 9 0.1889 0.0000
3 20 10 -0.0536 0.0000
3 20 11 0.0853 -0.0000
3 20 12 -0.0778 -0.0000
3 21 0 0.1231 -0.0001
3 21 1 -0.1899 0.0000
3 21 2 -0.0685 -0.0002
3 21 3 -0.1492 -0.0000
3 21 4 -0.2168 -0.0002
3 21 5 -0.0998 -0.0001
3 21 6 -0.2674 -0.0001
3 21 7 -0.0350 -0.0001
3 21 8 -0.2165 -0.0001
3 21 9 0.0325 -0.0001
3 21 10 -0.1182 0.0000
3 21 11 0.0724 0.0000
3 21 12 -0.0446 0.0001
3 22 0 0.1419 -0.0000
3 22 1 -0.0352 0.0001
3 22 2 0.1017 0.0000
3 22 3 0.1287 0.0002
3 22 4 0.0672 0.0001
3 22 5 0.2236 0.0001
3 22 6 0.0293 0.0001
3 22 7 0.2200 0.0001
3 22 8 -0.0189 0.0001
3 22 9 0.1442 0.0000
3 22 10 -0.0609 0.0000
3 22 11 0.0621 -0.0001
3 23 0 0.1224 -0.0001
3 23 1 -0.0508 0.0000
3 23 2 -0.0344 -0.0001
3 23 3 -0.0180 -0.0000
3 23 4 -0.1554 -0.0001
3 23 5 -0.0000 -0.0001
3 23 6 -0.1961 -0.0001
3 23 7 0.0217 -0.0001
3 23 8 -0.1547 -0.0000
3 23 9 0.0512 -0.0000
3 23 10 -0.0788 0.0000
3 23 11 0.0694 0.0000
3 24 0 0.0059 0.0000
3 24 1 -0.0498 0.0001
3 24 2 -0.0371 0.0000
3 24 3 0.0757 0.0001
3 24 4 -0.0485 0.0000
3 24 5 0.1478 0.0001
3 24 6 -0.0460 0.0000
3 24 7 0.1442 0.0000
3 24 8 -0.0520 0.0000
3 24 9 0.0876 -0.0000
3 24 10 -0.0646 -0.0000
3 24 11 0.0326 -0.0001
3 25 0 0.1104 -0.0000
3 25 1 0.0865 -0.0000
3 25 2 0.0002 -0.0001
3 25 3 0.1068 -0.0000
3 25 4 -0.0849 -0.0001
3 25 5 0.0908 -0.0000
3 25 6 -0.1125 -0.0001
3 25 7 0.0702 -0.0000
3 25 8 -0.0828 0.0000
3 25 9 0.0646 0.0000
3 25 10 -0.0335 0.0000
3 26 0 -0.1205 0.0000
3 26 1 -0.0578 0.0001
3 26 2 -0.1623 0.0000
3 26 3 0.0209 0.0001
3 26 4 -0.1490 0.0000
3 26 5 0.0657 0.0001
3 26 6 -0.1081 0.0000
3 26 7 0.0620 0.0000
3 26 8 -0.0767 -0.0000
3 26 9 0.0272 -0.0000
3 26 10 -0.0649 -0.0001
3 27 0 0.0875 -0.0000
3 27 1 0.2031 -0.0000
3 27 2 0.0301 -0.0001
3 27 3 0.2093 -0.0000
3 27 4 -0.0144 -0.0001
3 27 5 0.1620 -0.0000
3 27 6 -0.0278 -0.0000
3 27 7 0.1055 0.0000
3 27 8 -0.0108 0.0000
3 27 9 0.0718 0.0000
3 27 10 0.0106 0.0001
3 28 0 -0.2209 0.0000
3 28 1 -0.0571 0.0000
3 28 2 -0.2585 0.0000
3 28 3 -0.0283 0.0000
3 28 4 -0.2229 0.0000
3 28 5 -0.0120 0.0000
3 28 6 -0.1507 -0.0000
3 28 7 -0.0154 -0.0000
3 28 8 -0.0909 -0.0000
3 28 9 -0.0280 -0.0000
3 29 0 0.0551 -0.0000
3 29 1 0.2858 -0.0000
3 29 2 0.0509 -0.0000
3 29 3 0.2785 -0.0000
3 29 4 0.0466 -0.0000
3 29 5 0.2069 -0.0000
3 29 6 0.0467 0.0000
3 29 7 0.1247 0.0000
3 29 8 0.0511 0.0000
3 29 9 0.0728 0.0001
3 30 0 -0.2851 0.0001
3 30 1 -0.0468 0.0000
3 30 2 -0.3167 0.0000
3 30 3 -0.0651 0.0000
3 30 4 -0.2641 0.0000
3 30 5 -0.0750 0.0000
3 30 6 -0.1711 -0.0000
3 30 7 -0.0775 -0.0000
3 30 8 -0.0942 -0.0001
3 31 0 0.0160 0.0000
3 31 1 0.3285 -0.0001
3 31 2 0.0594 -0.0000
3 31 3 0.3105 -0.0000
3 31 4 0.0905 -0.0000
3 31 5 0.2237 0.0000
3 31 6 0.1017 0.0000
3 31 7 0.1277 0.0001
3 31 8 0.0946 0.0000
3 32 0 -0.3105 0.0001
3 32 1 -0.0274 -0.0000
3 32 2 -0.3354 0.0001
3 32 3 -0.0850 0.0000
3 32 4 -0.2726 0.0000
3 32 5 -0.1159 -0.0000
3 32 6 -0.1702 -0.0000
3 32 7 -0.1167 -0.0000
3 33 0 -0.0261 0.0000
3 33 1 0.3324 -0.0001
3 33 2 0.0544 0.0000
3 33 3 0.3073 -0.0000
3 33 4 0.1125 -0.0000
3 33 5 0.2150 0.0000
3 33 6 0.1310 0.0000
3 33 7 0.1169 0.0001
3 34 0 -0.3011 0.0001
3 34 1 -0.0009 -0.0000
3 34 2 -0.3194 0.0001
3 34 3 -0.0864 0.0000
3 34 4 -0.2534 0.0000
3 34 5 -0.1310 -0.0000
3 34 6 -0.1521 -0.0000
3 35 0 -0.0670 0.0000
3 35 1 0.3051 -0.0001
3 35 2 0.0372 -0.0000
3 35 3 0.2766 -0.0000
3 35 4 0.1116 -0.0000
3 35 5 0.1874 0.0000
3 36 0 -0.2662 0.0001
3 36 1 0.0295 -0.0000
3 36 2 -0.2786 0.0001
3 36 3 -0.0707 0.0000
3 36 4 -0.2152 0.0000
3 36 5 -0.1212 0.0000
3 37 0 -0.1027 0.0000
3 37 1 0.2577 -0.0001
3 37 2 0.0110 -0.0000
3 37 3 0.2291 -0.0001
3 38 0 -0.2174 0.0001
3 38 1 0.0598 0.0000
3 38 2 -0.2248 0.0001
4 0 0 0.0763 -0.0011
4 0 2 0.2100 -0.0007
4 0 4 0.2801 -0.0003
4 0 6 0.2390 -0.0000
4 0 8 0.0985 0.0001
4 0 10 -0.0563 0.0001
4 0 12 -0.1292 0.0000
4 1 0 -0.0204 -0.0000
4 1 1 -0.1478 0.0009
4 1 2 -0.0267 -0.0003
4 1 3 -0.2569 0.0005
4 1 4 -0.0325 -0.0006
4 1 5 -0.2747 0.0002
4 1 6 -0.0343 -0.0007
4 1 7 -0.1774 -0.0001
4 1 8 -0.0287 -0.0005
4 1 9 -0.0167 -0.0001
4 1 10 -0.0166 -0.0002
4 1 11 0.1062 -0.0001
4 1 12 -0.0039 0.0001
4 1 13 0.1220 -0.0000
4 2 0 0.0778 -0.0011
4 2 1 0.0451 0.0002
4 2 2 0.2111 -0.0008
4 2 3 0.0581 0.0005
4 2 4 0.2804 -0.0004
4 2 5 0.0672 0.0007
4 2 6 0.2394 -0.0001
4 2 7 0.0642 0.0006
4 2 8 0.1001 0.0001
4 2 9 0.0460 0.0003
4 2 10 -0.0535 0.0001
4 2 11 0.0197 0.0000
4 2 12 -0.1263 0.0000
4 2 13 -0.0010 -0.0002
4 3 0 -0.0536 0.0000
4 3 1 -0.1502 0.0009
4 3 2 -0.0732 -0.0003
4 3 3 -0.2578 0.0006
4 3 4 -0.0921 -0.0006
4 3 5 -0.2748 0.0002
4 3 6 -0.0991 -0.0006
4 3 7 -0.1789 -0.0000
4 3 8 -0.0840 -0.0004
4 3 9 -0.0209 -0.0001
4 3 10 -0.0493 -0.0001
4 3 11 0.1003 -0.0001
4 3 12 -0.0120 0.0001
4 3 13 0.1171 -0.0000
4 4 0 0.0811 -0.0011
4 4 1 0.0760 0.0001
4 4 2 0.2127 -0.0008
4 4 3 0.1040 0.0004
4 4 4 0.2797 -0.0004
4 4 5 0.1252 0.0006
4 4 6 0.2392 -0.0001
4 4 7 0.1228 0.0005
4 4 8 0.1036 0.0001
4 4 9 0.0896 0.0003
4 4 10 -0.0460 0.0001
4 4 11 0.0395 0.0000
4 4 12 -0.1179 0.0000
4 4 13 -0.0007 -0.0002
4 5 0 -0.0662 0.0000
4 5 1 -0.1525 0.0009
4 5 2 -0.1005 -0.0003
4 5 3 -0.2564 0.0006
4 5 4 -0.1360 -0.0005
4 5 5 -0.2717 0.0002
4 5 6 -0.1530 -0.0006
4 5 7 -0.1792 -0.0000
4 5 8 -0.1334 -0.0004
4 5 9 -0.0274 -0.0001
4 5 10 -0.0803 -0.0001
4 5 11 0.0898 -0.0001
4 5 12 -0.0213 0.0001
4 5 13 0.1079 -0.0000
4 6 0 0.0834 -0.0010
4 6 1 0.0813 0.0001
4 6 2 0.2107 -0.0007
4 6 3 0.1276 0.0004
4 6 4 0.2734 -0.0004
4 6 5 0.1663 0.0005
4 6 6 0.2341 -0.0001
4 6 7 0.1705 0.0005
4 6 8 0.1057 0.0001
4 6 9 0.1283 0.0002
4 6 10 -0.0361 0.0001
4 6 11 0.0589 -0.0000
4 6 12 -0.1056 0.0000
4 6 13 0.0018 -0.0001
4 7 0 -0.0488 0.0001
4 7 1 -0.1500 0.0008
4 7 2 -0.0996 -0.0002
4 7 3 -0.2471 0.0005
4 7 4 -0.1568 -0.0005
4 7 5 -0.2601 0.0002
4 7 6 -0.1905 -0.0005
4 7 7 -0.1736 0.0000
4 7 8 -0.1734 -0.0004
4 7 9 -0.0326 -0.0001
4 7 10 -0.1081 -0.0001
4 7 11 0.0770 -0.0001
4 7 12 -0.0318 0.0001
4 7 13 0.0957 -0.0000
4 8 0 0.0804 -0.0009
4 8 1 0.0548 0.0001
4 8 2 0.1992 -0.0007
4 8 3 0.1229 0.0003
4 8 4 0.2553 -0.0004
4 8 5 0.1851 0.0005
4 8 6 0.2186 -0.0001
4 8 7 0.2035 0.0004
4 8 8 0.1018 0.0000
4 8 9 0.1597 0.0002
4 8 10 -0.0272 0.0001
4 8 11 0.0772 -0.0000
4 8 12 -0.0914 0.0000
4 8 13 0.0065 -0.0001
4 9 0 0.0013 0.0001
4 9 1 -0.1375 0.0007
4 9 2 -0.0673 -0.0002
4 9 3 -0.2237 0.0005
4 9 4 -0.1508 -0.0004
4 9 5 -0.2339 0.0002
4 9 6 -0.2079 -0.0004
4 9 7 -0.1569 0.0000
4 9 8 -0.2010 -0.0003
4 9 9 -0.0323 -0.0001
4 9 10 -0.1310 -0.0001
4 9 11 0.0648 -0.0001
4 9 12 -0.0427 0.0001
4 9 13 0.0820 -0.0000
4 10 0 0.0683 -0.0007
4 10 1 -0.0035 0.0000
4 10 2 0.1728 -0.0006
4 10 3 0.0889 0.0003
4 10 4 0.2195 -0.0003
4 10 5 0.1799 0.0004
4 10 6 0.1872 -0.0001
4 10 7 0.2191 0.0004
4 10 8 0.0874 0.0000
4 10 9 0.1813 0.0002
4 10 10 -0.0226 0.0001
4 10 11 0.0926 -0.0000
4 10 12 -0.0773 0.0000
4 11 0 0.0805 0.0001
4 11 1 -0.1108 0.0006
4 11 2 -0.0061 -0.0001
4 11 3 -0.1811 0.0004
4 11 4 -0.1188 -0.0003
4 11 5 -0.1881 0.0002
4 11 6 -0.2042 -0.0004
4 11 7 -0.1250 0.0000
4 11 8 -0.2141 -0.0003
4 11 9 -0.0234 -0.0001
4 11 10 -0.1467 -0.0001
4 11 11 0.0555 -0.0001
4 11 12 -0.0525 0.0001
4 12 0 0.0444 -0.0006
4 12 1 -0.0874 -0.0000
4 12 2 0.1275 -0.0005
4 12 3 0.0299 0.0002
4 12 4 0.1621 -0.0003
4 12 5 0.1520 0.0003
4 12 6 0.1366 -0.0001
4 12 7 0.2166 0.0003
4 12 8 0.0599 0.0000
4 12 9 0.1913 0.0002
4 12 10 -0.0246 0.0001
4 12 11 0.1032 -0.0000
4 12 12 -0.0651 0.0000
4 13 0 0.1790 0.0001
4 13 1 -0.0677 0.0005
4 13 2 0.0761 -0.0000
4 13 3 -0.1170 0.0003
4 13 4 -0.0654 -0.0002
4 13 5 -0.1208 0.0002
4 13 6 -0.1808 -0.0003
4 13 7 -0.0760 0.0000
4 13 8 -0.2119 -0.0002
4 13 9 -0.0040 -0.0001
4 13 10 -0.1532 -0.0001
4 13 11 0.0509 -0.0000
4 13 12 -0.0591 0.0001
4 14 0 0.0081 -0.0004
4 14 1 -0.1853 -0.0001
4 14 2 0.0630 -0.0004
4 14 3 -0.0458 0.0001
4 14 4 0.0831 -0.0002
4 14 5 0.1059 0.0002
4 14 6 0.0668 -0.0001
4 14 7 0.1970 0.0002
4 14 8 0.0187 0.0000
4 14 9 0.1883 0.0001
4 14 10 -0.0341 0.0001
4 14 11 0.1067 -0.0000
4 14 12 -0.0560 0.0000
4 15 0 0.2828 0.0002
4 15 1 -0.0092 0.0003
4 15 2 0.1675 0.0000
4 15 3 -0.0333 0.0003
4 15 4 0.0013 -0.0002
4 15 5 -0.0343 0.0001
4 15 6 -0.1415 -0.0002
4 15 7 -0.0119 0.0000
4 15 8 -0.1946 -0.0002
4 15 9 0.0252 -0.0000
4 15 10 -0.1490 -0.0000
4 15 11 0.0512 -0.0000
4 15 12 -0.0605 0.0001
4 16 0 -0.0385 -0.0003
4 16 1 -0.2829 -0.0001
4 16 2 -0.0174 -0.0003
4 16 3 -0.1272 0.0001
4 16 4 -0.0133 -0.0002
4 16 5 0.0483 0.0002
4 16 6 -0.0180 -0.0000
4 16 7 0.1629 0.0002
4 16 8 -0.0332 0.0000
4 16 9 0.1721 0.0001
4 16 10 -0.0499 0.0000
4 16 11 0.1015 -0.0000
4 16 12 -0.0499 0.0000
4 17 0 0.3763 0.0002
4 17 1 0.0602 0.0002
4 17 2 0.2545 0.0000
4 17 3 0.0641 0.0002
4 17 4 0.0718 -0.0001
4 17 5 0.0651 0.0001
4 17 6 -0.0914 -0.0002
4 17 7 0.0623 -0.0000
4 17 8 -0.1639 -0.0001
4 17 9 0.0609 -0.0000
4 17 10 -0.1335 -0.0000
4 17 11 0.0554 -0.0000
4 18 0 -0.0907 -0.0002
4 18 1 -0.3657 -0.0001
4 18 2 -0.1067 -0.0002
4 18 3 -0.2024 0.0000
4 18 4 -0.1186 -0.0001
4 18 5 -0.0131 0.0001
4 18 6 -0.1101 -0.0000
4 18 7 0.1181 0.0001
4 18 8 -0.0902 0.0000
4 18 9 0.1437 0.0001
4 18 10 -0.0693 0.0000
4 18 11 0.0871 -0.0000
4 19 0 0.4456 0.0002
4 19 1 0.1333 0.0001
4 19 2 0.3248 0.0001
4 19 3 0.1656 0.0001
4 19 4 0.1368 -0.0001
4 19 5 0.1676 0.0000
4 19 6 -0.0365 -0.0001
4 19 7 0.1383 -0.0000
4 19 8 -0.1226 -0.0001
4 19 9 0.0982 -0.0000
4 19 10 -0.1074 -0.0000
4 19 11 0.0613 -0.0000
4 20 0 -0.1421 -0.0001
4 20 1 -0.4217 -0.0001
4 20 2 -0.1951 -0.0001
4 20 3 -0.2615 -0.0000
4 20 4 -0.2219 -0.0001
4 20 5 -0.0709 0.0001
4 20 6 -0.1992 -0.0000
4 20 7 0.0673 0.0001
4 20 8 -0.1450 0.0000
4 20 9 0.1055 0.0000
4 20 10 -0.0881 0.0000
4 20 11 0.0641 -0.0000
4 21 0 0.4806 0.0002
4 21 1 0.2014 0.0001
4 21 2 0.3687 0.0001
4 21 3 0.2598 0.0001
4 21 4 0.1883 -0.0000
4 21 5 0.2613 0.0000
4 21 6 0.0173 -0.0001
4 21 7 0.2067 -0.0000
4 21 8 -0.0747 -0.0001
4 21 9 0.1308 -0.0000
4 21 10 -0.0729 -0.0000
4 22 0 -0.1857 -0.0000
4 22 1 -0.4433 -0.0001
4 22 2 -0.2720 -0.0000
4 22 3 -0.2974 -0.0000
4 22 4 -0.3108 -0.0000
4 22 5 -0.1190 0.0000
4 22 6 -0.2744 0.0000
4 22 7 0.0154 0.0001
4 22 8 -0.1895 0.0000
4 22 9 0.0610 0.0000
4 22 10 -0.1019 0.0000
4 23 0 0.4768 0.0002
4 23 1 0.2555 0.0000
4 23 2 0.3814 0.0001
4 23 3 0.3353 0.0000
4 23 4 0.2213 -0.0000
4 23 5 0.3350 -0.0000
4 23 6 0.0651 -0.0001
4 23 7 0.2582 -0.0000
4 23 8 -0.0248 -0.0000
4 23 9 0.1531 -0.0000
4 23 10 -0.0336 -0.0000
4 24 0 -0.2151 0.0000
4 24 1 -0.4290 -0.0001
4 24 2 -0.3278 0.0000
4 24 3 -0.3072 -0.0000
4 24 4 -0.3748 0.0000
4 24 5 -0.1535 0.0000
4 24 6 -0.3261 0.0000
4 24 7 -0.0330 0.0000
4 24 8 -0.2171 0.0000
4 24 9 0.0148 0.0000
4 24 10 -0.1072 -0.0000
4 25 0 0.4361 0.0002
4 25 1 0.2887 -0.0000
4 25 2 0.3633 0.0001
4 25 3 0.3830 -0.0000
4 25 4 0.2341 0.0000
4 25 5 0.3797 -0.0000
4 25 6 0.1033 -0.0000
4 25 7 0.2860 -0.0000
4 25 8 0.0226 -0.0000
4 25 9 0.1608 0.0000
4 26 0 -0.2262 0.0001
4 26 1 -0.3827 -0.0001
4 26 2 -0.3557 0.0000
4 26 3 -0.2925 -0.0000
4 26 4 -0.4063 0.0001
4 26 5 -0.1729 0.0000
4 26 6 -0.3482 0.0000
4 26 7 -0.0739 0.0000
4 26 8 -0.2236 0.0000
4 26 9 -0.0285 0.0000
4 27 0 0.3661 0.0001
4 27 1 0.2968 -0.0001
4 27 2 0.3196 0.0001
4 27 3 0.3978 -0.0001
4 27 4 0.2283 0.0000
4 27 5 0.3907 -0.0001
4 27 6 0.1297 -0.0000
4 27 7 0.2867 -0.0000
4 27 8 0.0632 -0.0000
4 28 0 -0.2173 0.0001
4 28 1 -0.3131 -0.0001
4 28 2 -0.3533 0.0001
4 28 3 -0.2586 -0.0000
4 28 4 -0.4029 0.0001
4 28 5 -0.1781 0.0000
4 28 6 -0.3388 0.0001
4 28 7 -0.1048 0.0000
4 28 8 -0.2083 0.0000
4 29 0 0.2783 0.0001
4 29 1 0.2797 -0.0001
4 29 2 0.2591 0.0001
4 29 3 0.3795 -0.0001
4 29 4 0.2081 -0.0000
4 29 5 0.3684 -0.0001
4 29 6 0.1443 -0.0000
4 29 7 0.2614 -0.0000
4 29 8 0.0937 -0.0000
4 30 0 -0.1900 0.0001
4 30 1 -0.2320 -0.0001
4 30 2 -0.3225 0.0001
4 30 3 -0.2130 -0.0000
4 30 4 -0.3673 0.0001
4 30 5 -0.1718 0.0000
4 30 6 -0.3011 0.0001
4 30 7 -0.1242 0.0000
4 31 0 0.1860 0.0001
4 31 1 0.2409 -0.0001
4 31 2 0.1922 0.0000
4 31 3 0.3329 -0.0001
4 31 4 0.1796 -0.0000
4 31 5 0.3182 -0.0001
4 31 6 0.1481 -0.0001
4 32 0 -0.1488 0.0001
4 32 1 -0.1515 -0.0000
4 32 2 -0.2695 0.0001
4 32 3 -0.1644 0.0000
4 32 4 -0.3068 0.0001
4 32 5 -0.1579 0.0001
4 32 6 -0.2426 0.0001
4 33 0 0.1015 0.0000
4 33 1 0.1872 -0.0001
4 33 2 0.1293 -0.0000
4 33 3 0.2666 -0.0001
4 33 4 0.1487 -0.0000
4 33 5 0.2494 -0.0001
4 34 0 -0.1000 0.0001
4 34 1 -0.0822 0.0000
4 34 2 -0.2032 0.0001
4 34 3 -0.1205 0.0000
4 34 4 -0.2319 0.0001
4 35 0 0.0347 -0.0000
4 35 1 0.1270 -0.0001
4 35 2 0.0784 -0.0000
4 35 3 0.1914 -0.0001
4 36 0 -0.0504 0.0001
4 36 1 -0.0316 0.0000
4 36 2 -0.1339 0.0001
4 37 0 -0.0089 -0.0000
5 0 0 -0.5103 -0.0006
5 0 2 -0.3010 -0.0005
5 0 4 -0.0466 -0.0003
5 0 6 0.1441 -0.0001
5 0 8 0.1959 0.0000
5 0 10 0.1232 0.0001
5 0 12 0.0159 0.0001
5 1 0 -0.0205 0.0004
5 1 1 0.4183 0.0006
5 1 2 -0.0150 0.0006
5 1 3 0.1742 0.0004
5 1 4 -0.0162 0.0005
5 1 5 -0.0616 0.0003
5 1 6 -0.0235 0.0002
5 1 7 -0.1877 0.0001
5 1 8 -0.0298 -0.0001
5 1 9 -0.1701 -0.0001
5 1 10 -0.0285 -0.0001
5 1 11 -0.0678 -0.0001
5 1 12 -0.0186 -0.0001
5 2 0 -0.5132 -0.0006
5 2 1 0.0331 -0.0005
5 2 2 -0.3058 -0.0005
5 2 3 0.0282 -0.0006
5 2 4 -0.0527 -0.0004
5 2 5 0.0378 -0.0004
5 2 6 0.1385 -0.0002
5 2 7 0.0536 -0.0000
5 2 8 0.1927 0.0000
5 2 9 0.0599 0.0001
5 2 10 0.1235 0.0001
5 2 11 0.0481 0.0001
5 2 12 0.0186 0.0001
5 3 0 -0.0571 0.0003
5 3 1 0.4257 0.0006
5 3 2 -0.0406 0.0006
5 3 3 0.1851 0.0005
5 3 4 -0.0445 0.0005
5 3 5 -0.0494 0.0003
5 3 6 -0.0663 0.0002
5 3 7 -0.1785 0.0001
5 3 8 -0.0858 -0.0001
5 3 9 -0.1673 -0.0001
5 3 10 -0.0825 -0.0001
5 3 11 -0.0711 -0.0001
5 3 12 -0.0538 -0.0001
5 4 0 -0.5207 -0.0006
5 4 1 0.0576 -0.0005
5 4 2 -0.3190 -0.0005
5 4 3 0.0481 -0.0006
5 4 4 -0.0702 -0.0004
5 4 5 0.0677 -0.0003
5 4 6 0.1218 -0.0002
5 4 7 0.0995 -0.0001
5 4 8 0.1832 -0.0000
5 4 9 0.1132 0.0001
5 4 10 0.1240 0.0001
5 4 11 0.0913 0.0001
5 4 12 0.0262 0.0001
5 5 0 -0.0814 0.0002
5 5 1 0.4380 0.0006
5 5 2 -0.0540 0.0005
5 5 3 0.2051 0.0005
5 5 4 -0.0612 0.0005
5 5 5 -0.0261 0.0003
5 5 6 -0.0980 0.0002
5 5 7 -0.1601 0.0001
5 5 8 -0.1315 -0.0001
5 5 9 -0.1608 -0.0001
5 5 10 -0.1280 -0.0001
5 5 11 -0.0768 -0.0001
5 5 12 -0.0835 -0.0001
5 6 0 -0.5291 -0.0006
5 6 1 0.0668 -0.0004
5 6 2 -0.3375 -0.0005
5 6 3 0.0531 -0.0005
5 6 4 -0.0971 -0.0004
5 6 5 0.0832 -0.0003
5 6 6 0.0949 -0.0002
5 6 7 0.1317 -0.0000
5 6 8 0.1668 -0.0000
5 6 9 0.1543 0.0001
5 6 10 0.1232 0.0001
5 6 11 0.1254 0.0001
5 6 12 0.0370 0.0001
5 7 0 -0.0881 0.0002
5 7 1 0.4509 0.0005
5 7 2 -0.0503 0.0005
5 7 3 0.2309 0.0005
5 7 4 -0.0612 0.0004
5 7 5 0.0065 0.0003
5 7 6 -0.1133 0.0002
5 7 7 -0.1331 0.0001
5 7 8 -0.1617 -0.0001
5 7 9 -0.1497 -0.0001
5 7 10 -0.1608 -0.0001
5 7 11 -0.0828 -0.0001
5 8 0 -0.5330 -0.0005
5 8 1 0.0573 -0.0004
5 8 2 -0.3567 -0.0005
5 8 3 0.0403 -0.0005
5 8 4 -0.1302 -0.0004
5 8 5 0.0810 -0.0003
5 8 6 0.0593 -0.0002
5 8 7 0.1464 -0.0000
5 8 8 0.1433 0.0000
5 8 9 0.1794 0.0001
5 8 10 0.1196 0.0001
5 8 11 0.1473 0.0001
5 9 0 -0.0753 0.0002
5 9 1 0.4588 0.0005
5 9 2 -0.0282 0.0005
5 9 3 0.2580 0.0004
5 9 4 -0.0434 0.0004
5 9 5 0.0455 0.0003
5 9 6 -0.1106 0.0002
5 9 7 -0.0980 0.0001
5 9 8 -0.1740 -0.0001
5 9 9 -0.1330 -0.0001
5 9 10 -0.1780 -0.0001
5 9 11 -0.0869 -0.0001
5 10 0 -0.5264 -0.0004
5 10 1 0.0296 -0.0004
5 10 2 -0.3715 -0.0004
5 10 3 0.0105 -0.0004
5 10 4 -0.1655 -0.0003
5 10 5 0.0616 -0.0003
5 10 6 0.0171 -0.0002
5 10 7 0.1430 -0.0000
5 10 8 0.1128 0.0000
5 10 9 0.1870 0.0001
5 10 10 0.1115 0.0001
5 10 11 0.1553 0.0001
5 11 0 -0.0451 0.0002
5 11 1 0.4563 0.0004
5 11 2 0.0093 0.0004
5 11 3 0.2816 0.0004
5 11 4 -0.0104 0.0004
5 11 5 0.0876 0.0002
5 11 6 -0.0912 0.0001
5 11 7 -0.0567 0.0000
5 11 8 -0.1685 -0.0001
5 11 9 -0.1103 -0.0001
5 11 10 -0.1791 -0.0001
5 11 11 -0.0873 -0.0001
5 12 0 -0.5042 -0.0004
5 12 1 -0.0117 -0.0003
5 12 2 -0.3766 -0.0004
5 12 3 -0.0316 -0.0004
5 12 4 -0.1986 -0.0003
5 12 5 0.0287 -0.0002
5 12 6 -0.0286 -0.0001
5 12 7 0.1236 -0.0000
5 12 8 0.0764 0.0000
5 12 9 0.1779 0.0001
5 12 10 0.0981 0.0001
5 12 11 0.1494 0.0001
5 13 0 -0.0031 0.0002
5 13 1 0.4386 0.0003
5 13 2 0.0560 0.0004
5 13 3 0.2971 0.0003
5 13 4 0.0317 0.0003
5 13 5 0.1286 0.0002
5 13 6 -0.0597 0.0001
5 13 7 -0.0116 0.0000
5 13 8 -0.1481 -0.0001
5 13 9 -0.0821 -0.0001
5 13 10 -0.1653 -0.0001
5 13 11 -0.0829 -0.0001
5 14 0 -0.4630 -0.0003
5 14 1 -0.0593 -0.0003
5 14 2 -0.3682 -0.0003
5 14 3 -0.0784 -0.0004
5 14 4 -0.2252 -0.0002
5 14 5 -0.0111 -0.0002
5 14 6 -0.0741 -0.0001
5 14 7 0.0931 -0.0000
5 14 8 0.0362 0.0001
5 14 9 0.1550 0.0001
5 14 10 0.0797 0.0001
5 14 11 0.1311 0.0001
5 15 0 0.0432 0.0002
5 15 1 0.4032 0.0003
5 15 2 0.1034 0.0004
5 15 3 0.3009 0.0002
5 15 4 0.0753 0.0003
5 15 5 0.1645 0.0001
5 15 6 -0.0225 0.0001
5 15 7 0.0339 -0.0000
5 15 8 -0.1171 -0.0001
5 15 9 -0.0502 -0.0001
5 15 10 -0.1394 -0.0001
5 16 0 -0.4019 -0.0002
5 16 1 -0.1047 -0.0003
5 16 2 -0.3438 -0.0002
5 16 3 -0.1213 -0.0003
5 16 4 -0.2417 -0.0001
5 16 5 -0.0504 -0.0002
5 16 6 -0.1155 -0.0000
5 16 7 0.0572 0.0000
5 16 8 -0.0045 0.0001
5 16 9 0.1224 0.0001
5 16 10 0.0577 0.0001
5 17 0 0.0857 0.0002
5 17 1 0.3498 0.0002
5 17 2 0.1429 0.0003
5 17 3 0.2906 0.0001
5 17 4 0.1121 0.0002
5 17 5 0.1915 0.0000
5 17 6 0.0137 0.0001
5 17 7 0.0757 -0.0001
5 17 8 -0.0809 -0.0001
5 17 9 -0.0177 -0.0001
5 17 10 -0.1052 -0.0001
5 18 0 -0.3231 -0.0001
5 18 1 -0.1399 -0.0003
5 18 2 -0.3033 -0.0001
5 18 3 -0.1525 -0.0003
5 18 4 -0.2455 -0.0001
5 18 5 -0.0821 -0.0001
5 18 6 -0.1486 0.0000
5 18 7 0.0220 0.0000
5 18 8 -0.0419 0.0001
5 18 9 0.0850 0.0001
5 18 10 0.0348 0.0001
5 19 0 0.1176 0.0002
5 19 1 0.2807 0.0001
5 19 2 0.1675 0.0003
5 19 3 0.2657 0.0001
5 19 4 0.1357 0.0002
5 19 5 0.2066 -0.0000
5 19 6 0.0430 0.0000
5 19 7 0.1096 -0.0001
5 19 8 -0.0446 -0.0001
5 19 9 0.0120 -0.0001
5 19 10 -0.0670 -0.0001
5 20 0 -0.2315 -0.0001
5 20 1 -0.1591 -0.0003
5 20 2 -0.2489 -0.0001
5 20 3 -0.1666 -0.0002
5 20 4 -0.2354 0.0000
5 20 5 -0.1013 -0.0001
5 20 6 -0.1701 0.0001
5 20 7 -0.0080 0.0001
5 20 8 -0.0720 0.0001
5 20 9 0.0470 0.0001
5 21 0 0.1346 0.0002
5 21 1 0.2008 0.0001
5 21 2 0.1734 0.0003
5 21 3 0.2276 0.0000
5 21 4 0.1426 0.0002
5 21 5 0.2080 -0.0001
5 21 6 0.0618 0.0000
5 21 7 0.1323 -0.0001
5 21 8 -0.0121 -0.0001
5 21 9 0.0352 -0.0001
5 22 0 -0.1340 -0.0000
5 22 1 -0.1602 -0.0003
5 22 2 -0.1846 -0.0000
5 22 3 -0.1620 -0.0002
5 22 4 -0.2121 0.0001
5 22 5 -0.1060 -0.0001
5 22 6 -0.1779 0.0001
5 22 7 -0.0299 0.0001
5 22 8 -0.0914 0.0002
5 22 9 0.0119 0.0001
5 23 0 0.1357 0.0002
5 23 1 0.1162 0.0000
5 23 2 0.1606 0.0002
5 23 3 0.1794 -0.0000
5 23 4 0.1330 0.0001
5 23 5 0.1954 -0.0001
5 23 6 0.0693 -0.0000
5 23 7 0.1413 -0.0002
5 23 8 0.0143 -0.0001
5 24 0 -0.0383 -0.0000
5 24 1 -0.1447 -0.0002
5 24 2 -0.1157 0.0000
5 24 3 -0.1408 -0.0001
5 24 4 -0.1777 0.0001
5 24 5 -0.0976 -0.0000
5 24 6 -0.1712 0.0002
5 24 7 -0.0433 0.0001
5 24 8 -0.0982 0.0002
5 25 0 0.1232 0.0002
5 25 1 0.0341 -0.0000
5 25 2 0.1330 0.0002
5 25 3 0.1254 -0.0001
5 25 4 0.1105 0.0001
5 25 5 0.1705 -0.0002
5 25 6 0.0673 -0.0001
5 25 7 0.1363 -0.0002
5 25 8 0.0341 -0.0001
5 26 0 0.0477 -0.0000
5 26 1 -0.1172 -0.0002
5 26 2 -0.0481 0.0001
5 26 3 -0.1086 -0.0001
5 26 4 -0.1355 0.0001
5 26 5 -0.0805 0.0000
5 26 6 -0.1514 0.0002
5 26 7 -0.0499 0.0001
5 27 0 0.1021 0.0001
5 27 1 -0.0389 -0.0000
5 27 2 0.0974 0.0001
5 27 3 0.0705 -0.0001
5 27 4 0.0814 0.0000
5 27 5 0.1362 -0.0002
5 27 6 0.0598 -0.0001
5 27 7 0.1185 -0.0002
5 28 0 0.1178 0.0000
5 28 1 -0.0848 -0.0001
5 28 2 0.0125 0.0001
5 28 3 -0.0729 -0.0000
5 28 4 -0.0900 0.0002
5 28 5 -0.0606 0.0001
5 28 6 -0.1215 0.0002
5 29 0 0.0788 0.0001
5 29 1 -0.0974 -0.0000
5 29 2 0.0615 0.0000
5 29 3 0.0198 -0.0001
5 29 4 0.0531 -0.0001
5 29 5 0.0967 -0.0002
5 29 6 0.0516 -0.0001
5 30 0 0.1676 -0.0000
5 30 1 -0.0550 -0.0000
5 30 2 0.0615 0.0001
5 30 3 -0.0417 0.0000
5 30 4 -0.0459 0.0002
5 30 5 -0.0441 0.0001
5 31 0 0.0592 0.0000
5 31 1 -0.1381 -0.0000
5 31 2 0.0331 -0.0000
5 31 3 -0.0226 -0.0002
5 31 4 0.0323 -0.0001
5 32 0 0.1956 -0.0000
5 32 1 -0.0339 0.0000
5 32 2 0.0957 0.0001
5 32 3 -0.0214 0.0001
5 32 4 -0.0075 0.0002
5 33 0 0.0479 -0.0000
5 33 1 -0.1597 -0.0000
5 33 2 0.0174 -0.0001
5 33 3 -0.0534 -0.0002
5 34 0 0.2026 -0.0000
5 34 1 -0.0254 0.0001
6 0 0 -0.5026 0.0001
6 0 2 -0.4152 -0.0001
6 0 4 -0.1891 -0.0001
6 0 6 0.0645 -0.0001
6 0 8 0.2156 0.0000
6 0 10 0.2041 0.0001
6 1 0 -0.0139 0.0000
6 1 1 0.4795 -0.0000
6 1 2 0.0027 0.0004
6 1 3 0.3136 0.0001
6 1 4 0.0150 0.0004
6 1 5 0.0574 0.0001
6 1 6 0.0161 0.0002
6 1 7 -0.1581 0.0000
6 1 8 0.0072 -0.0001
6 1 9 -0.2283 -0.0001
6 1 10 -0.0036 -0.0002
6 2 0 -0.4992 0.0001
6 2 1 0.0114 -0.0002
6 2 2 -0.4123 -0.0001
6 2 3 -0.0197 -0.0004
6 2 4 -0.1888 -0.0002
6 2 5 -0.0339 -0.0003
6 2 6 0.0615 -0.0001
6 2 7 -0.0249 -0.0001
6 2 8 0.2108 0.0000
6 2 9 -0.0031 0.0002
6 2 10 0.1999 0.0001
6 3 0 -0.0417 0.0000
6 3 1 0.4724 -0.0000
6 3 2 0.0075 0.0004
6 3 3 0.3098 0.0001
6 3 4 0.0441 0.0004
6 3 5 0.0600 0.0001
6 3 6 0.0478 0.0002
6 3 7 -0.1499 0.0000
6 3 8 0.0220 -0.0001
6 3 9 -0.2189 -0.0001
6 3 10 -0.0095 -0.0002
6 4 0 -0.4885 0.0001
6 4 1 0.0235 -0.0002
6 4 2 -0.4028 -0.0001
6 4 3 -0.0379 -0.0004
6 4 4 -0.1872 -0.0002
6 4 5 -0.0665 -0.0003
6 4 6 0.0532 -0.0001
6 4 7 -0.0499 -0.0001
6 4 8 0.1970 0.0000
6 4 9 -0.0079 0.0002
6 4 10 0.1879 0.0001
6 5 0 -0.0695 -0.0000
6 5 1 0.4568 0.0000
6 5 2 0.0105 0.0003
6 5 3 0.3007 0.0001
6 5 4 0.0708 0.0004
6 5 5 0.0638 0.0001
6 5 6 0.0783 0.0002
6 5 7 -0.1348 0.0000
6 5 8 0.0380 -0.0001
6 5 9 -0.2010 -0.0001
6 5 10 -0.0121 -0.0002
6 6 0 -0.4684 0.0000
6 6 1 0.0369 -0.0002
6 6 2 -0.3847 -0.0001
6 6 3 -0.0529 -0.0004
6 6 4 -0.1823 -0.0002
6 6 5 -0.0962 -0.0003
6 6 6 0.0417 -0.0001
6 6 7 -0.0744 -0.0000
6 6 8 0.1758 0.0000
6 6 9 -0.0157 0.0002
6 6 10 0.1691 0.0001
6 7 0 -0.0973 -0.0000
6 7 1 0.4305 0.0000
6 7 2 0.0105 0.0003
6 7 3 0.2839 0.0001
6 7 4 0.0932 0.0003
6 7 5 0.0664 0.0001
6 7 6 0.1062 0.0002
6 7 7 -0.1151 0.0000
6 7 8 0.0553 -0.0001
6 7 9 -0.1765 -0.0001
6 7 10 -0.0099 -0.0002
6 8 0 -0.4364 -0.0000
6 8 1 0.0522 -0.0001
6 8 2 -0.3556 -0.0001
6 8 3 -0.0630 -0.0003
6 8 4 -0.1713 -0.0001
6 8 5 -0.1211 -0.0002
6 8 6 0.0296 -0.0001
6 8 7 -0.0975 -0.0000
6 8 8 0.1498 0.0000
6 8 9 -0.0266 0.0002
6 8 10 0.1451 0.0001
6 9 0 -0.1250 -0.0001
6 9 1 0.3908 0.0001
6 9 2 0.0061 0.0002
6 9 3 0.2570 0.0001
6 9 4 0.1091 0.0003
6 9 5 0.0649 0.0001
6 9 6 0.1295 0.0001
6 9 7 -0.0937 0.0000
6 9 8 0.0729 -0.0001
6 9 9 -0.1477 -0.0001
6 9 10 -0.0029 -0.0002
6 10 0 -0.3903 -0.0000
6 10 1 0.0700 -0.0001
6 10 2 -0.3131 -0.0001
6 10 3 -0.0663 -0.0003
6 10 4 -0.1518 -0.0001
6 10 5 -0.1387 -0.0002
6 10 6 0.0198 -0.0001
6 10 7 -0.1173 0.0000
6 10 8 0.1217 0.0000
6 10 9 -0.0398 0.0002
6 10 10 0.1179 0.0001
6 11 0 -0.1523 -0.0000
6 11 1 0.3362 0.0001
6 11 2 -0.0038 0.0002
6 11 3 0.2179 0.0001
6 11 4 0.1164 0.0002
6 11 5 0.0568 0.0001
6 11 6 0.1459 0.0001
6 11 7 -0.0735 0.0000
6 11 8 0.0890 -0.0001
6 11 9 -0.1172 -0.0001
6 11 10 0.0083 -0.0002
6 12 0 -0.3293 -0.0001
6 12 1 0.0907 -0.0001
6 12 2 -0.2564 -0.0001
6 12 3 -0.0612 -0.0002
6 12 4 -0.1221 -0.0001
6 12 5 -0.1467 -0.0002
6 12 6 0.0150 -0.0000
6 12 7 -0.1314 0.0000
6 12 8 0.0943 0.0000
6 12 9 -0.0536 0.0002
6 13 0 -0.1790 -0.0000
6 13 1 0.2669 0.0001
6 13 2 -0.0200 0.0002
6 13 3 0.1665 0.0001
6 13 4 0.1131 0.0002
6 13 5 0.0407 0.0001
6 13 6 0.1530 0.0000
6 13 7 -0.0570 -0.0000
6 13 8 0.1013 -0.0001
6 13 9 -0.0874 -0.0001
6 14 0 -0.2544 -0.0001
6 14 1 0.1140 -0.0001
6 14 2 -0.1867 -0.0001
6 14 3 -0.0468 -0.0002
6 14 4 -0.0825 -0.0001
6 14 5 -0.1432 -0.0001
6 14 6 0.0163 -0.0000
6 14 7 -0.1374 0.0001
6 14 8 0.0700 0.0001
6 14 9 -0.0657 0.0002
6 15 0 -0.2040 0.0000
6 15 1 0.1853 0.0001
6 15 2 -0.0425 0.0002
6 15 3 0.1046 0.0001
6 15 4 0.0982 0.0002
6 15 5 0.0168 0.0000
6 15 6 0.1488 0.0000
6 15 7 -0.0455 -0.0000
6 15 8 0.1075 -0.0001
6 15 9 -0.0607 -0.0001
6 16 0 -0.1692 -0.0001
6 16 1 0.1393 -0.0001
6 16 2 -0.1073 -0.0001
6 16 3 -0.0229 -0.0002
6 16 4 -0.0349 -0.0001
6 16 5 -0.1273 -0.0001
6 16 6 0.0237 0.0000
6 16 7 -0.1336 0.0001
6 16 8 0.0502 0.0001
6 16 9 -0.0737 0.0002
6 17 0 -0.2263 0.0000
6 17 1 0.0962 0.0001
6 17 2 -0.0705 0.0001
6 17 3 0.0360 0.0001
6 17 4 0.0720 0.0001
6 17 5 -0.0129 0.0000
6 17 6 0.1328 -0.0000
6 17 7 -0.0393 -0.0001
6 17 8 0.1060 -0.0002
6 18 0 -0.0791 -0.0001
6 18 1 0.1651 -0.0001
6 18 2 -0.0240 -0.0001
6 18 3 0.0092 -0.0001
6 18 4 0.0167 -0.0000
6 18 5 -0.0995 -0.0000
6 18 6 0.0359 0.0000
6 18 7 -0.1196 0.0001
6 18 8 0.0355 0.0001
6 19 0 -0.2443 0.0001
6 19 1 0.0063 0.0001
6 19 2 -0.1020 0.0001
6 19 3 -0.0334 0.0001
6 19 4 0.0362 0.0001
6 19 5 -0.0451 -0.0000
6 19 6 0.1057 -0.0001
6 19 7 -0.0375 -0.0001
6 19 8 0.0962 -0.0002
6 20 0 0.0089 -0.0001
6 20 1 0.1895 -0.0001
6 20 2 0.0564 -0.0001
6 20 3 0.0468 -0.0001
6 20 4 0.0671 -0.0000
6 20 5 -0.0620 -0.0000
6 20 6 0.0501 0.0001
6 20 7 -0.0962 0.0001
6 20 8 0.0256 0.0001
6 21 0 -0.2563 0.0001
6 21 1 -0.0769 0.0001
6 21 2 -0.1342 0.0001
6 21 3 -0.0970 0.0000
6 21 4 -0.0060 0.0000
6 21 5 -0.0754 -0.0000
6 21 6 0.0702 -0.0001
6 21 7 -0.0384 -0.0001
6 22 0 0.0872 -0.0001
6 22 1 0.2097 -0.0001
6 22 2 0.1264 -0.0001
6 22 3 0.0864 -0.0001
6 22 4 0.1106 0.0000
6 22 5 -0.0189 0.0000
6 22 6 0.0632 0.0001
6 22 7 -0.0663 0.0001
6 23 0 -0.2606 0.0001
6 23 1 -0.1460 0.0001
6 23 2 -0.1637 0.0001
6 23 3 -0.1484 0.0000
6 23 4 -0.0499 0.0000
6 23 5 -0.0995 -0.0001
6 23 6 0.0303 -0.0001
6 24 0 0.1493 -0.0001
6 24 1 0.2234 -0.0001
6 24 2 0.1795 -0.0000
6 24 3 0.1233 -0.0000
6 24 4 0.1421 0.0000
6 24 5 0.0251 0.0001
6 24 6 0.0721 0.0001
6 25 0 -0.2559 0.0001
6 25 1 -0.1952 0.0000
6 25 2 -0.1866 0.0000
6 25 3 -0.1825 -0.0000
6 25 4 -0.0905 -0.0000
6 25 5 -0.1137 -0.0001
6 25 6 -0.0088 -0.0001
6 26 0 0.1904 -0.0001
6 26 1 0.2281 -0.0001
6 26 2 0.2113 -0.0000
6 26 3 0.1531 0.0000
6 26 4 0.1581 0.0001
6 26 5 0.0643 0.0001
6 27 0 -0.2416 0.0001
6 27 1 -0.2211 0.0000
6 27 2 -0.2000 0.0000
6 27 3 -0.1965 -0.0000
6 27 4 -0.1227 -0.0001
6 28 0 0.2087 -0.0000
6 28 1 0.2225 -0.0000
6 28 2 0.2202 0.0000
6 28 3 0.1719 0.0000
6 28 4 0.1573 0.0001
6 29 0 -0.2180 0.0000
6 29 1 -0.2234 0.0000
6 29 2 -0.2017 -0.0000
6 29 3 -0.1902 -0.0001
6 30 0 0.2049 -0.0000
6 30 1 0.2063 0.0000
6 30 2 0.2074 0.0000
6 31 0 -0.1865 -0.0000
6 31 1 -0.2049 0.0000
7 0 0 -0.0387 0.0001
7 0 2 -0.1041 -0.0001
7 0 4 -0.1088 -0.0002
7 0 6 -0.0483 -0.0002
7 0 8 0.0250 -0.0001
7 1 0 0.0018 0.0002
7 1 1 0.0758 0.0000
7 1 2 0.0085 0.0002
7 1 3 0.1150 0.0002
7 1 4 0.0198 0.0001
7 1 5 0.0838 0.0002
7 1 6 0.0279 0.0000
7 1 7 0.0087 0.0001
7 1 8 0.0268 -0.0001
7 2 0 -0.0384 0.0001
7 2 1 -0.0081 -0.0002
7 2 2 -0.1010 -0.0001
7 2 3 -0.0276 -0.0002
7 2 4 -0.1053 -0.0002
7 2 5 -0.0490 -0.0001
7 2 6 -0.0467 -0.0002
7 2 7 -0.0567 0.0000
7 2 8 0.0238 -0.0001
7 3 0 0.0042 0.0002
7 3 1 0.0719 0.0000
7 3 2 0.0239 0.0002
7 3 3 0.1076 0.0002
7 3 4 0.0574 0.0001
7 3 5 0.0781 0.0002
7 3 6 0.0815 0.0000
7 3 7 0.0083 0.0001
7 3 8 0.0784 -0.0001
7 4 0 -0.0370 0.0000
7 4 1 -0.0134 -0.0002
7 4 2 -0.0916 -0.0001
7 4 3 -0.0515 -0.0001
7 4 4 -0.0945 -0.0002
7 4 5 -0.0936 -0.0001
7 4 6 -0.0418 -0.0002
7 4 7 -0.1092 0.0000
7 4 8 0.0205 -0.0001
7 5 0 0.0030 0.0002
7 5 1 0.0639 0.0001
7 5 2 0.0346 0.0001
7 5 3 0.0929 0.0002
7 5 4 0.0889 0.0001
7 5 5 0.0667 0.0002
7 5 6 0.1286 0.0000
7 5 7 0.0071 0.0001
7 5 8 0.1246 -0.0001
7 6 0 -0.0342 -0.0000
7 6 1 -0.0135 -0.0001
7 6 2 -0.0760 -0.0001
7 6 3 -0.0684 -0.0001
7 6 4 -0.0768 -0.0002
7 6 5 -0.1298 -0.0001
7 6 6 -0.0332 -0.0002
7 6 7 -0.1537 0.0000
7 6 8 0.0161 -0.0001
7 7 0 -0.0037 0.0001
7 7 1 0.0515 0.0001
7 7 2 0.0382 0.0001
7 7 3 0.0711 0.0002
7 7 4 0.1111 0.0001
7 7 5 0.0496 0.0002
7 7 6 0.1655 0.0000
7 7 7 0.0044 0.0001
7 7 8 0.1622 -0.0001
7 8 0 -0.0291 -0.0001
7 8 1 -0.0069 -0.0001
7 8 2 -0.0544 -0.0002
7 8 3 -0.0762 -0.0001
7 8 4 -0.0523 -0.0002
7 8 5 -0.1547 -0.0001
7 8 6 -0.0207 -0.0002
7 8 7 -0.1870 0.0000
7 8 8 0.0116 -0.0001
7 9 0 -0.0167 0.0001
7 9 1 0.0349 0.0001
7 9 2 0.0335 0.0001
7 9 3 0.0429 0.0002
7 9 4 0.1220 0.0001
7 9 5 0.0271 0.0002
7 9 6 0.1895 0.0000
7 9 7 -0.0006 0.0001
7 9 8 0.1887 -0.0001
7 10 0 -0.0214 -0.0001
7 10 1 0.0069 -0.0001
7 10 2 -0.0275 -0.0002
7 10 3 -0.0737 -0.0001
7 10 4 -0.0223 -0.0002
7 10 5 -0.1663 -0.0000
7 10 6 -0.0045 -0.0002
7 10 7 -0.2070 0.0000
7 10 8 0.0081 -0.0001
7 11 0 -0.0357 0.0001
7 11 1 0.0145 0.0002
7 11 2 0.0202 0.0001
7 11 3 0.0099 0.0002
7 11 4 0.1206 0.0001
7 11 5 0.0004 0.0002
7 11 7 -0.0079 0.0001
7 11 8 0.2025 -0.0001
7 12 0 -0.0112 -0.0002
7 12 1 0.0272 -0.0001
7 12 2 0.0029 -0.0002
7 12 3 -0.0610 -0.0001
7 12 4 0.0116 -0.0002
7 12 5 -0.1642 -0.0000
7 12 6 0.0147 -0.0002
7 12 7 -0.2127 0.0000
7 13 0 -0.0597 0.0001
7 13 1 -0.0083 0.0002
7 13 2 -0.0005 0.0001
7 13 3 -0.0259 0.0002
7 13 4 0.1074 0.0001
7 13 5 -0.0288 0.0002
7 13 6 0.1945 -0.0000
7 13 7 -0.0174 0.0001
7 14 0 0.0009 -0.0002
7 14 1 0.0524 -0.0001
7 14 2 0.0347 -0.0002
7 14 3 -0.0395 -0.0001
7 14 4 0.0466 -0.0002
7 14 5 -0.1492 -0.0000
7 14 6 0.0352 -0.0002
7 14 7 -0.2043 0.0000
7 15 0 -0.0867 0.0001
7 15 1 -0.0315 0.0002
7 15 2 -0.0268 0.0001
7 15 3 -0.0611 0.0002
7 15 4 0.0842 0.0000
7 15 5 -0.0578 0.0002
7 15 6 0.1766 -0.0000
7 15 7 -0.0277 0.0001
7 16 0 0.0133 -0.0002
7 16 1 0.0802 -0.0001
7 16 2 0.0647 -0.0002
7 16 3 -0.0115 -0.0001
7 16 4 0.0793 -0.0002
7 16 5 -0.1233 -0.0000
7 16 6 0.0547 -0.0002
7 17 0 -0.1142 0.0001
7 17 1 -0.0524 0.0002
7 17 2 -0.0559 0.0001
7 17 3 -0.0921 0.0002
7 17 5 -0.0831 0.0002
7 17 6 0.1479 -0.0000
7 18 0 0.0240 -0.0002
7 18 1 0.1080 -0.0001
7 18 2 0.0895 -0.0002
7 18 3 0.0201 -0.0001
7 18 4 0.1059 -0.0002
7 18 5 -0.0895 -0.0000
7 18 6 0.0703 -0.0001
7 19 0 -0.1399 0.0001
7 19 1 -0.0684 0.0002
7 19 2 -0.0852 0.0001
7 19 4 0.0186 0.0000
7 19 5 -0.1015 0.0002
7 19 6 0.1116 -0.0000
7 20 0 0.0311 -0.0002
7 20 1 0.1333 -0.0001
7 20 2 0.1058 -0.0002
7 20 3 0.0522 -0.0000
7 20 4 0.1230 -0.0002
7 20 5 -0.0514 -0.0000
7 21 0 -0.1615 0.0001
7 21 1 -0.0768 0.0002
7 21 2 -0.1120 0.0001
7 21 3 -0.1275 0.0002
7 21 4 -0.0171 0.0000
7 21 5 -0.1100 0.0001
7 22 0 0.0328 -0.0001
7 22 1 0.1540 -0.0001
7 22 2 0.1114 -0.0002
7 22 3 0.0821 -0.0000
7 22 4 0.1278 -0.0001
7 23 0 -0.1774 0.0001
7 23 1 -0.0761 0.0001
7 23 2 -0.1342 0.0001
7 23 3 -0.1267 0.0001
7 23 4 -0.0507 0.0000
7 24 0 0.0283 -0.0001
7 24 1 0.1688 -0.0001
7 24 2 0.1050 -0.0001
7 24 3 0.1075 -0.0000
7 25 0 -0.1867 0.0001
7 25 1 -0.0660 0.0001
7 25 2 -0.1504 0.0000
7 26 0 0.0179 -0.0000
7 26 1 0.1768 -0.0001
7 26 2 0.0874 -0.0001
7 27 0 -0.1891 0.0001
7 27 1 -0.0479 0.0001
8 0 0 0.0333 -0.0000
8 0 2 0.0152 -0.0001
8 0 6 -0.0523 -0.0001
8 1 0 0.0058 0.0005
8 1 1 -0.0314 0.0001
8 1 2 -0.0035 0.0005
8 1 3 0.0092 0.0001
8 1 4 -0.0058 0.0004
8 1 5 0.0486 0.0002
8 1 6 -0.0014 0.0002
8 2 0 0.0309 -0.0000
8 2 1 -0.0010 -0.0005
8 2 2 0.0143 -0.0001
8 2 3 0.0114 -0.0004
8 2 4 -0.0322 -0.0002
8 2 5 0.0083 -0.0003
8 2 6 -0.0511 -0.0001
8 3 0 0.0169 0.0005
8 3 1 -0.0279 0.0001
8 3 2 -0.0106 0.0005
8 3 3 0.0091 0.0001
8 3 4 -0.0173 0.0004
8 3 5 0.0463 0.0002
8 3 6 -0.0044 0.0002
8 4 0 0.0240 -0.0000
8 4 1 -0.0016 -0.0005
8 4 2 0.0118 -0.0001
8 4 3 0.0224 -0.0004
8 4 4 -0.0300 -0.0002
8 4 5 0.0166 -0.0003
8 4 6 -0.0476 -0.0002
8 5 0 0.0266 0.0004
8 5 1 -0.0215 0.0001
8 5 2 -0.0174 0.0004
8 5 3 0.0090 0.0002
8 5 4 -0.0284 0.0004
8 5 5 0.0418 0.0002
8 5 6 -0.0077 0.0002
8 6 0 0.0137 -0.0001
8 6 1 -0.0017 -0.0004
8 6 2 0.0080 -0.0001
8 6 3 0.0327 -0.0004
8 6 4 -0.0264 -0.0002
8 6 5 0.0247 -0.0003
8 6 6 -0.0419 -0.0002
8 7 0 0.0340 0.0004
8 7 1 -0.0130 0.0001
8 7 2 -0.0236 0.0004
8 7 3 0.0085 0.0002
8 7 4 -0.0384 0.0003
8 7 5 0.0353 0.0002
8 7 6 -0.0116 0.0002
8 8 0 0.0015 -0.0001
8 8 1 -0.0012 -0.0004
8 8 2 0.0038 -0.0002
8 8 3 0.0416 -0.0004
8 8 4 -0.0215 -0.0002
8 8 5 0.0322 -0.0003
8 9 0 0.0390 0.0003
8 9 1 -0.0038 0.0001
8 9 2 -0.0288 0.0004
8 9 3 0.0075 0.0002
8 9 4 -0.0470 0.0003
8 9 5 0.0272 0.0002
8 10 0 -0.0109 -0.0001
8 10 1 -0.0005 -0.0003
8 10 2 -0.0005 -0.0002
8 10 3 0.0484 -0.0003
8 10 4 -0.0156 -0.0002
8 10 5 0.0387 -0.0002
8 11 0 0.0417 0.0003
8 11 1 0.0052 0.0001
8 11 2 -0.0324 0.0003
8 11 3 0.0059 0.0002
8 11 4 -0.0532 0.0003
8 11 5 0.0183 0.0002
8 12 0 -0.0221 -0.0001
8 12 1 -0.0001 -0.0003
8 12 2 -0.0041 -0.0002
8 12 3 0.0526 -0.0003
8 12 4 -0.0092 -0.0002
8 12 5 0.0435 -0.0002
8 13 0 0.0425 0.0002
8 13 1 0.0129 0.0002
8 13 2 -0.0338 0.0003
8 13 3 0.0040 0.0002
8 13 4 -0.0567 0.0002
8 14 0 -0.0308 -0.0001
8 14 1 -0.0004 -0.0002
8 14 2 -0.0070 -0.0002
8 14 3 0.0535 -0.0002
8 14 4 -0.0030 -0.0002
8 15 0 0.0419 0.0002
8 15 1 0.0189 0.0002
8 15 2 -0.0326 0.0002
8 15 3 0.0021 0.0002
8 15 4 -0.0568 0.0002
8 16 0 -0.0365 -0.0001
8 16 1 -0.0018 -0.0002
8 16 2 -0.0091 -0.0002
8 16 3 0.0510 -0.0002
8 17 0 0.0406 0.0001
8 17 1 0.0229 0.0001
8 17 2 -0.0288 0.0002
8 17 3 0.0008 0.0002
8 18 0 -0.0391 -0.0001
8 18 1 -0.0043 -0.0001
8 18 2 -0.0108 -0.0002
8 18 3 0.0454 -0.0002
8 19 0 0.0386 0.0001
8 19 1 0.0253 0.0001
8 19 2 -0.0228 0.0001
8 20 0 -0.0390 -0.0001
8 20 1 -0.0074 -0.0001
8 21 0 0.0361 0.0001
8 21 1 0.0263 0.0001
8 22 0 -0.0368 -0.0001
9 0 0 0.0247 0.0000
9 0 2 0.0739 0.0000
9 1 0 0.0067 0.0002
9 1 1 -0.0544 -0.0000
9 1 2 0.0002 0.0003
9 2 0 0.0235 0.0001
9 2 1 -0.0075 -0.0003
9 2 2 0.0715 0.0000
9 3 0 0.0197 0.0002
9 3 1 -0.0504 -0.0000
9 3 2 0.0006 0.0003
9 4 0 0.0200 0.0001
9 4 1 -0.0147 -0.0003
9 4 2 0.0645 0.0000
9 5 0 0.0314 0.0002
9 5 1 -0.0431 -0.0000
9 5 2 0.0014 0.0003
9 6 0 0.0150 0.0001
9 6 1 -0.0214 -0.0003
9 6 2 0.0540 0.0000
9 7 0 0.0413 0.0002
9 7 1 -0.0337 -0.0000
9 7 2 0.0028 0.0003
9 8 0 0.0096 0.0000
9 8 1 -0.0276 -0.0002
9 8 2 0.0414 -0.0000
9 9 0 0.0495 0.0002
9 9 1 -0.0236 -0.0000
9 10 0 0.0051 0.0000
9 10 1 -0.0336 -0.0002
9 11 0 0.0565 0.0001
9 12 0 0.0028 0.0000
0 0 0 0.0 0.0
;
_shelx_fab_checksum              50528
_olex2_submission_special_instructions 'No special instructions were received'
####################################################################### 
# 
# This file contains crystal structure data downloaded from the 
# Cambridge Structural Database (CSD) hosted by the Cambridge 
# Crystallographic Data Centre (CCDC).
# 
# Full information about CCDC data access policies and citation 
# guidelines are available at http://www.ccdc.cam.ac.uk/access/V1 
# 
# Audit and citation data items may have been added by the CCDC. 
# Please retain this information to preserve the provenance of 
# this file and to allow appropriate attribution of the data. 
# 
#######################################################################

data_mo_20241022zcy2_1_0ma_a
_database_code_depnum_ccdc_archive 'CCDC 2433821'
loop_
_audit_author_name
_audit_author_address
'Xing Feng'
;Guangdong University of Technology
China
;
_audit_update_record             
;
2025-03-25 deposited with the CCDC.	2025-08-07 downloaded from the CCDC.
;
_audit_creation_date             2025-03-20
_audit_creation_method           
;
Olex2 1.5
(compiled 2025.03.04 svn.red2d20d0 for OlexSys, GUI svn.r7188)
;
_shelx_SHELXL_version_number     2019/3
_chemical_name_common            ?
_chemical_name_systematic        ?
_chemical_formula_moiety         'C37 H23 N'
_chemical_formula_sum            'C37 H23 N'
_chemical_formula_weight         481.56
_chemical_absolute_configuration ?
_chemical_melting_point          ?
loop_
_atom_type_symbol
_atom_type_description
_atom_type_scat_dispersion_real
_atom_type_scat_dispersion_imag
_atom_type_scat_source
C C 0.0033 0.0016 'International Tables Vol C Tables 4.2.6.8 and 6.1.1.4'
H H 0.0000 0.0000 'International Tables Vol C Tables 4.2.6.8 and 6.1.1.4'
N N 0.0061 0.0033 'International Tables Vol C Tables 4.2.6.8 and 6.1.1.4'

_shelx_space_group_comment       
;
The symmetry employed for this shelxl refinement is uniquely defined
by the following loop, which should always be used as a source of
symmetry information in preference to the above space-group names.
They are only intended as comments.
;
_space_group_crystal_system      orthorhombic
_space_group_IT_number           33
_space_group_name_H-M_alt        'P n a 21'
_space_group_name_Hall           'P 2c -2n'
loop_
_space_group_symop_operation_xyz
'x, y, z'
'-x, -y, z+1/2'
'x+1/2, -y+1/2, z'
'-x+1/2, y+1/2, z+1/2'

_cell_length_a                   7.5761(2)
_cell_length_b                   14.0077(6)
_cell_length_c                   23.4633(6)
_cell_angle_alpha                90
_cell_angle_beta                 90
_cell_angle_gamma                90
_cell_volume                     2490.01(14)
_cell_formula_units_Z            4
_cell_measurement_reflns_used    9868
_cell_measurement_temperature    300.01
_cell_measurement_theta_max      29.600
_cell_measurement_theta_min      2.983
_shelx_estimated_absorpt_T_max   ?
_shelx_estimated_absorpt_T_min   ?
_exptl_absorpt_coefficient_mu    0.074
_exptl_absorpt_correction_T_max  0.7460
_exptl_absorpt_correction_T_min  0.6458
_exptl_absorpt_correction_type   multi-scan
_exptl_absorpt_process_details   
;
SADABS-2016/2 (Bruker,2016/2) was used for absorption correction.
wR2(int) was 0.1128 before and 0.0746 after correction.
The Ratio of minimum to maximum transmission is 0.8657.
The \l/2 correction factor is Not present.
;
_exptl_absorpt_special_details   ?
_exptl_crystal_colour            yellow
_exptl_crystal_colour_primary    yellow
_exptl_crystal_density_diffrn    1.285
_exptl_crystal_density_meas      ?
_exptl_crystal_density_method    ?
_exptl_crystal_description       block
_exptl_crystal_F_000             1008
_exptl_crystal_size_max          ?
_exptl_crystal_size_mid          ?
_exptl_crystal_size_min          ?
_exptl_transmission_factor_max   ?
_exptl_transmission_factor_min   ?
_diffrn_reflns_av_R_equivalents  0.0717
_diffrn_reflns_av_unetI/netI     0.0387
_diffrn_reflns_Laue_measured_fraction_full 0.995
_diffrn_reflns_Laue_measured_fraction_max 0.997
_diffrn_reflns_limit_h_max       10
_diffrn_reflns_limit_h_min       -10
_diffrn_reflns_limit_k_max       19
_diffrn_reflns_limit_k_min       -19
_diffrn_reflns_limit_l_max       33
_diffrn_reflns_limit_l_min       -33
_diffrn_reflns_number            56783
_diffrn_reflns_point_group_measured_fraction_full 0.996
_diffrn_reflns_point_group_measured_fraction_max 0.996
_diffrn_reflns_theta_full        25.242
_diffrn_reflns_theta_max         30.096
_diffrn_reflns_theta_min         2.983
_diffrn_ambient_temperature      300.01
_diffrn_detector_area_resol_mean ?
_diffrn_measured_fraction_theta_full 0.995
_diffrn_measured_fraction_theta_max 0.997
_diffrn_measurement_device_type  'Bruker APEX-II CCD'
_diffrn_measurement_method       '\f and \w scans'
_diffrn_radiation_type           MoK\a
_diffrn_radiation_wavelength     0.71073
_diffrn_source                   ?
_diffrn_source_current           1.0
_diffrn_source_power             0.05
_diffrn_source_voltage           50.0
_diffrn_standards_number         0
_reflns_Friedel_coverage         0.955
_reflns_Friedel_fraction_full    0.996
_reflns_Friedel_fraction_max     0.995
_reflns_number_gt                4427
_reflns_number_total             7290
_reflns_special_details          
;
 Reflections were merged by SHELXL according to the crystal
 class for the calculation of statistics and refinement.
 
 _reflns_Friedel_fraction is defined as the number of unique
 Friedel pairs measured divided by the number that would be
 possible theoretically, ignoring centric projections and
 systematic absences.
;
_reflns_threshold_expression     'I > 2\s(I)'
_computing_cell_refinement       'SAINT v8.37A (Bruker, 2015)'
_computing_data_collection       ?
_computing_data_reduction        'SAINT v8.37A (Bruker, 2015)'
_computing_molecular_graphics    'Olex2 1.5 (Dolomanov et al., 2009)'
_computing_publication_material  'Olex2 1.5 (Dolomanov et al., 2009)'
_computing_structure_refinement  'SHELXL 2019/3 (Sheldrick, 2015)'
_computing_structure_solution    'SHELXT 2018/2 (Sheldrick, 2018)'
_refine_diff_density_max         0.251
_refine_diff_density_min         -0.209
_refine_diff_density_rms         0.052
_refine_ls_abs_structure_details 
;
 Flack x determined using 1904 quotients [(I+)-(I-)]/[(I+)+(I-)]
 (Parsons, Flack and Wagner, Acta Cryst. B69 (2013) 249-259).
;
_refine_ls_abs_structure_Flack   -1.1(10)
_refine_ls_extinction_coef       0.089(6)
_refine_ls_extinction_expression Fc^*^=kFc[1+0.001xFc^2^\l^3^/sin(2\q)]^-1/4^
_refine_ls_extinction_method     'SHELXL-2019/2 (Sheldrick 2019)'
_refine_ls_goodness_of_fit_ref   1.028
_refine_ls_hydrogen_treatment    constr
_refine_ls_matrix_type           full
_refine_ls_number_parameters     344
_refine_ls_number_reflns         7290
_refine_ls_number_restraints     3
_refine_ls_R_factor_all          0.1434
_refine_ls_R_factor_gt           0.0776
_refine_ls_restrained_S_all      1.028
_refine_ls_shift/su_max          0.000
_refine_ls_shift/su_mean         0.000
_refine_ls_structure_factor_coef Fsqd
_refine_ls_weighting_details     
'w=1/[\s^2^(Fo^2^)+(0.0100P)^2^+3.0000P] where P=(Fo^2^+2Fc^2^)/3'
_refine_ls_weighting_scheme      calc
_refine_ls_wR_factor_gt          0.1434
_refine_ls_wR_factor_ref         0.1885
_refine_special_details          ?
_olex2_refinement_description    
;
1. Restrained distances
 C35-C34
 1.39 with sigma of 0.01
 C22-C17
 1.39 with sigma of 0.01
2.a Aromatic/amide H refined with riding coordinates:
 C1(H1), C3(H3), C4(H4), C6(H6), C7(H7), C8(H8), C10(H10), C11(H11), C14(H14),
 C18(H18), C19(H19), C21(H21), C22(H22), C23(H23), C27(H27), C28(H28), C30(H30),
  C31(H31), C33(H33), C34(H34), C35(H35), C36(H36), C37(H37)
;
_atom_sites_solution_hydrogens   geom
_atom_sites_solution_primary     dual
_atom_sites_solution_secondary   ?
loop_
_atom_site_label
_atom_site_type_symbol
_atom_site_fract_x
_atom_site_fract_y
_atom_site_fract_z
_atom_site_U_iso_or_equiv
_atom_site_adp_type
_atom_site_occupancy
_atom_site_site_symmetry_order
_atom_site_calc_flag
_atom_site_refinement_flags_posn
_atom_site_refinement_flags_adp
_atom_site_refinement_flags_occupancy
_atom_site_disorder_assembly
_atom_site_disorder_group
N001 N 0.4960(10) 0.0520(4) 0.5265(3) 0.100(2) Uani 1 1 d . . . . .
C1 C 0.2174(8) 0.4680(5) 0.2508(2) 0.0705(15) Uani 1 1 d . . . . .
H1 H 0.109297 0.498099 0.245353 0.085 Uiso 1 1 calc R U . . .
C2 C 0.3203(8) 0.4470(4) 0.2043(2) 0.0614(13) Uani 1 1 d . . . . .
C3 C 0.2630(9) 0.4642(5) 0.1470(3) 0.0728(16) Uani 1 1 d . . . . .
H3 H 0.152982 0.491693 0.140624 0.087 Uiso 1 1 calc R U . . .
C4 C 0.3657(9) 0.4412(4) 0.1020(3) 0.0713(16) Uani 1 1 d . . . . .
H4 H 0.323093 0.451692 0.065361 0.086 Uiso 1 1 calc R U . . .
C5 C 0.5380(8) 0.4012(4) 0.1090(2) 0.0628(13) Uani 1 1 d . . . . .
C6 C 0.6445(10) 0.3771(4) 0.0632(3) 0.0759(17) Uani 1 1 d . . . . .
H6 H 0.602827 0.385157 0.026259 0.091 Uiso 1 1 calc R U . . .
C7 C 0.8124(10) 0.3411(5) 0.0720(3) 0.0809(18) Uani 1 1 d . . . . .
H7 H 0.883473 0.327031 0.040762 0.097 Uiso 1 1 calc R U . . .
C8 C 0.8756(9) 0.3258(4) 0.1262(3) 0.0700(15) Uani 1 1 d . . . . .
H8 H 0.988927 0.301695 0.131225 0.084 Uiso 1 1 calc R U . . .
C9 C 0.7711(8) 0.3461(3) 0.1736(2) 0.0618(13) Uani 1 1 d . . . . .
C10 C 0.8294(8) 0.3304(4) 0.2309(2) 0.0634(13) Uani 1 1 d . . . . .
H10 H 0.943410 0.307993 0.236822 0.076 Uiso 1 1 calc R U . . .
C11 C 0.7259(7) 0.3468(4) 0.2765(2) 0.0628(13) Uani 1 1 d . . . . .
H11 H 0.768973 0.334209 0.312797 0.075 Uiso 1 1 calc R U . . .
C12 C 0.5466(7) 0.3841(4) 0.2698(2) 0.0561(11) Uani 1 1 d . . . . .
C13 C 0.4347(7) 0.4005(4) 0.3159(2) 0.0587(12) Uani 1 1 d . . . . .
C14 C 0.2712(8) 0.4451(4) 0.3058(3) 0.0688(15) Uani 1 1 d . . . . .
H14 H 0.197936 0.459525 0.336425 0.083 Uiso 1 1 calc R U . . .
C15 C 0.4899(7) 0.4055(3) 0.2131(2) 0.0551(11) Uani 1 1 d . . . . .
C16 C 0.5986(8) 0.3847(3) 0.1654(2) 0.0575(12) Uani 1 1 d . . . . .
C17 C 0.4758(7) 0.3715(4) 0.3751(2) 0.0601(12) Uani 1 1 d D . . . .
C18 C 0.4469(9) 0.4336(4) 0.4201(2) 0.0721(16) Uani 1 1 d . . . . .
H18 H 0.403614 0.494550 0.412981 0.087 Uiso 1 1 calc R U . . .
C19 C 0.4821(9) 0.4055(4) 0.4759(2) 0.0712(16) Uani 1 1 d . . . . .
H19 H 0.464458 0.448734 0.505362 0.085 Uiso 1 1 calc R U . . .
C20 C 0.5431(8) 0.3142(4) 0.4885(2) 0.0641(13) Uani 1 1 d . . . . .
C21 C 0.5683(8) 0.2510(4) 0.4440(2) 0.0656(14) Uani 1 1 d . . . . .
H21 H 0.607050 0.189249 0.451419 0.079 Uiso 1 1 calc R U . . .
C22 C 0.5358(8) 0.2794(4) 0.3876(2) 0.0647(13) Uani 1 1 d D . . . .
H22 H 0.554497 0.236365 0.358030 0.078 Uiso 1 1 calc R U . . .
C23 C 0.5776(8) 0.2931(4) 0.5483(2) 0.0662(14) Uani 1 1 d . . . . .
H23 H 0.601811 0.346239 0.570718 0.079 Uiso 1 1 calc R U . . .
C24 C 0.5803(8) 0.2099(4) 0.5762(2) 0.0600(12) Uani 1 1 d . . . . .
C25 C 0.5374(9) 0.1233(4) 0.5480(3) 0.0696(15) Uani 1 1 d . . . . .
C26 C 0.6162(7) 0.2009(4) 0.6384(2) 0.0583(12) Uani 1 1 d . . . . .
C27 C 0.5982(8) 0.2785(4) 0.6741(2) 0.0665(14) Uani 1 1 d . . . . .
H27 H 0.565389 0.337303 0.659029 0.080 Uiso 1 1 calc R U . . .
C28 C 0.6283(8) 0.2701(4) 0.7326(2) 0.0656(14) Uani 1 1 d . . . . .
H28 H 0.615109 0.323475 0.755810 0.079 Uiso 1 1 calc R U . . .
C29 C 0.6776(7) 0.1839(4) 0.7568(2) 0.0606(13) Uani 1 1 d . . . . .
C30 C 0.6986(7) 0.1063(4) 0.7207(2) 0.0628(13) Uani 1 1 d . . . . .
H30 H 0.733339 0.047688 0.735563 0.075 Uiso 1 1 calc R U . . .
C31 C 0.6681(8) 0.1151(4) 0.6622(2) 0.0652(14) Uani 1 1 d . . . . .
H31 H 0.683027 0.062151 0.638783 0.078 Uiso 1 1 calc R U . . .
C32 C 0.7031(8) 0.1754(4) 0.8190(2) 0.0644(14) Uani 1 1 d . . . . .
C33 C 0.7570(10) 0.2523(6) 0.8512(3) 0.0831(19) Uani 1 1 d . . . . .
H33 H 0.783410 0.309494 0.833044 0.100 Uiso 1 1 calc R U . . .
C34 C 0.7729(12) 0.2468(7) 0.9102(3) 0.106(3) Uani 1 1 d D . . . .
H34 H 0.811344 0.299175 0.931087 0.128 Uiso 1 1 calc R U . . .
C35 C 0.7305(12) 0.1615(8) 0.9373(3) 0.110(3) Uani 1 1 d D . . . .
H35 H 0.738635 0.157193 0.976781 0.132 Uiso 1 1 calc R U . . .
C36 C 0.6770(12) 0.0842(7) 0.9065(3) 0.100(3) Uani 1 1 d . . . . .
H36 H 0.648980 0.027243 0.924711 0.120 Uiso 1 1 calc R U . . .
C37 C 0.6647(10) 0.0915(6) 0.8474(3) 0.0832(19) Uani 1 1 d . . . . .
H37 H 0.629746 0.038352 0.826445 0.100 Uiso 1 1 calc R U . . .

loop_
_atom_site_aniso_label
_atom_site_aniso_U_11
_atom_site_aniso_U_22
_atom_site_aniso_U_33
_atom_site_aniso_U_23
_atom_site_aniso_U_13
_atom_site_aniso_U_12
N001 0.152(6) 0.070(3) 0.078(4) -0.002(3) -0.009(4) -0.016(4)
C1 0.069(4) 0.075(4) 0.068(3) 0.011(3) -0.005(3) 0.007(3)
C2 0.064(3) 0.061(3) 0.059(3) 0.009(2) -0.010(2) -0.001(3)
C3 0.074(4) 0.076(4) 0.069(3) 0.014(3) -0.013(3) 0.002(3)
C4 0.084(4) 0.066(3) 0.064(3) 0.007(3) -0.015(3) -0.005(3)
C5 0.078(4) 0.052(3) 0.059(3) 0.002(2) -0.005(3) -0.003(2)
C6 0.103(5) 0.062(3) 0.063(3) -0.001(3) -0.004(3) 0.001(3)
C7 0.104(5) 0.065(3) 0.073(4) 0.001(3) 0.012(4) 0.005(4)
C8 0.077(4) 0.058(3) 0.075(4) 0.005(3) 0.003(3) 0.008(3)
C9 0.077(4) 0.047(2) 0.062(3) 0.002(2) -0.002(3) -0.002(2)
C10 0.067(3) 0.056(3) 0.067(3) 0.007(2) -0.008(3) 0.001(2)
C11 0.068(3) 0.057(3) 0.064(3) 0.009(2) -0.007(3) 0.000(2)
C12 0.062(3) 0.053(3) 0.054(3) 0.006(2) -0.008(2) 0.002(2)
C13 0.063(3) 0.061(3) 0.052(3) 0.005(2) -0.006(2) -0.002(2)
C14 0.066(3) 0.074(4) 0.066(3) 0.011(3) -0.003(3) 0.007(3)
C15 0.060(3) 0.049(2) 0.056(3) 0.005(2) -0.006(2) -0.003(2)
C16 0.069(3) 0.046(2) 0.058(3) 0.006(2) -0.007(2) -0.006(2)
C17 0.065(3) 0.060(3) 0.055(3) 0.004(2) -0.005(2) -0.001(2)
C18 0.095(5) 0.059(3) 0.063(3) 0.001(3) -0.007(3) 0.002(3)
C19 0.098(5) 0.056(3) 0.059(3) 0.003(2) -0.008(3) 0.002(3)
C20 0.073(3) 0.062(3) 0.057(3) 0.005(2) -0.006(3) -0.002(3)
C21 0.074(4) 0.063(3) 0.059(3) 0.006(3) -0.003(3) 0.001(3)
C22 0.075(3) 0.061(3) 0.058(3) 0.003(2) -0.001(3) 0.000(3)
C23 0.078(4) 0.064(3) 0.057(3) 0.005(2) -0.004(3) -0.003(3)
C24 0.066(3) 0.056(3) 0.057(3) 0.004(2) -0.002(2) 0.001(2)
C25 0.086(4) 0.061(3) 0.061(3) 0.003(3) -0.001(3) -0.006(3)
C26 0.060(3) 0.062(3) 0.053(3) 0.004(2) -0.002(2) -0.002(2)
C27 0.078(4) 0.062(3) 0.059(3) 0.005(2) -0.001(3) 0.006(3)
C28 0.077(4) 0.064(3) 0.056(3) 0.002(2) -0.001(3) 0.003(3)
C29 0.062(3) 0.065(3) 0.054(3) 0.007(2) 0.000(2) 0.001(2)
C30 0.065(3) 0.061(3) 0.063(3) 0.006(2) -0.003(3) -0.002(2)
C31 0.078(4) 0.057(3) 0.060(3) 0.002(2) -0.001(3) 0.002(3)
C32 0.063(3) 0.077(4) 0.053(3) 0.006(3) -0.002(2) 0.003(3)
C33 0.090(5) 0.099(5) 0.060(3) -0.003(3) -0.002(3) -0.007(4)
C34 0.100(6) 0.156(8) 0.063(4) -0.006(5) -0.008(4) 0.003(6)
C35 0.105(6) 0.162(9) 0.062(4) 0.016(5) -0.006(4) 0.017(6)
C36 0.110(6) 0.123(7) 0.068(4) 0.031(4) 0.005(4) 0.015(5)
C37 0.091(5) 0.090(4) 0.068(4) 0.017(3) 0.003(3) 0.010(4)

_geom_special_details            
;
 All esds (except the esd in the dihedral angle between two l.s. planes)
 are estimated using the full covariance matrix.  The cell esds are taken
 into account individually in the estimation of esds in distances, angles
 and torsion angles; correlations between esds in cell parameters are only
 used when they are defined by crystal symmetry.  An approximate (isotropic)
 treatment of cell esds is used for estimating esds involving l.s. planes.
;
loop_
_geom_bond_atom_site_label_1
_geom_bond_atom_site_label_2
_geom_bond_distance
_geom_bond_site_symmetry_2
_geom_bond_publ_flag
N001 C25 1.161(8) . ?
C1 H1 0.9300 . ?
C1 C2 1.372(8) . ?
C1 C14 1.392(8) . ?
C2 C3 1.435(7) . ?
C2 C15 1.425(7) . ?
C3 H3 0.9300 . ?
C3 C4 1.350(9) . ?
C4 H4 0.9300 . ?
C4 C5 1.430(8) . ?
C5 C6 1.385(8) . ?
C5 C16 1.419(7) . ?
C6 H6 0.9300 . ?
C6 C7 1.383(10) . ?
C7 H7 0.9300 . ?
C7 C8 1.376(9) . ?
C8 H8 0.9300 . ?
C8 C9 1.396(8) . ?
C9 C10 1.431(7) . ?
C9 C16 1.427(8) . ?
C10 H10 0.9300 . ?
C10 C11 1.346(8) . ?
C11 H11 0.9300 . ?
C11 C12 1.463(7) . ?
C12 C13 1.395(7) . ?
C12 C15 1.429(7) . ?
C13 C14 1.407(8) . ?
C13 C17 1.481(7) . ?
C14 H14 0.9300 . ?
C15 C16 1.421(7) . ?
C17 C18 1.385(8) . ?
C17 C22 1.398(7) . ?
C18 H18 0.9300 . ?
C18 C19 1.392(7) . ?
C19 H19 0.9300 . ?
C19 C20 1.391(8) . ?
C20 C21 1.384(8) . ?
C20 C23 1.457(7) . ?
C21 H21 0.9300 . ?
C21 C22 1.403(7) . ?
C22 H22 0.9300 . ?
C23 H23 0.9300 . ?
C23 C24 1.338(7) . ?
C24 C25 1.419(8) . ?
C24 C26 1.489(7) . ?
C26 C27 1.380(7) . ?
C26 C31 1.383(7) . ?
C27 H27 0.9300 . ?
C27 C28 1.396(7) . ?
C28 H28 0.9300 . ?
C28 C29 1.386(8) . ?
C29 C30 1.387(8) . ?
C29 C32 1.476(7) . ?
C30 H30 0.9300 . ?
C30 C31 1.397(7) . ?
C31 H31 0.9300 . ?
C32 C33 1.378(9) . ?
C32 C37 1.382(9) . ?
C33 H33 0.9300 . ?
C33 C34 1.390(8) . ?
C34 H34 0.9300 . ?
C34 C35 1.391(10) . ?
C35 H35 0.9300 . ?
C35 C36 1.364(12) . ?
C36 H36 0.9300 . ?
C36 C37 1.394(9) . ?
C37 H37 0.9300 . ?

loop_
_geom_angle_atom_site_label_1
_geom_angle_atom_site_label_2
_geom_angle_atom_site_label_3
_geom_angle
_geom_angle_site_symmetry_1
_geom_angle_site_symmetry_3
_geom_angle_publ_flag
C2 C1 H1 119.3 . . ?
C2 C1 C14 121.4(6) . . ?
C14 C1 H1 119.3 . . ?
C1 C2 C3 122.5(5) . . ?
C1 C2 C15 119.0(5) . . ?
C15 C2 C3 118.5(5) . . ?
C2 C3 H3 119.4 . . ?
C4 C3 C2 121.2(6) . . ?
C4 C3 H3 119.4 . . ?
C3 C4 H4 119.0 . . ?
C3 C4 C5 122.0(6) . . ?
C5 C4 H4 119.0 . . ?
C6 C5 C4 122.6(6) . . ?
C6 C5 C16 119.6(6) . . ?
C16 C5 C4 117.8(5) . . ?
C5 C6 H6 119.7 . . ?
C7 C6 C5 120.6(6) . . ?
C7 C6 H6 119.7 . . ?
C6 C7 H7 119.5 . . ?
C8 C7 C6 120.9(6) . . ?
C8 C7 H7 119.5 . . ?
C7 C8 H8 119.7 . . ?
C7 C8 C9 120.5(6) . . ?
C9 C8 H8 119.7 . . ?
C8 C9 C10 122.9(6) . . ?
C8 C9 C16 119.2(5) . . ?
C16 C9 C10 117.9(5) . . ?
C9 C10 H10 118.7 . . ?
C11 C10 C9 122.7(5) . . ?
C11 C10 H10 118.7 . . ?
C10 C11 H11 119.5 . . ?
C10 C11 C12 121.1(5) . . ?
C12 C11 H11 119.5 . . ?
C13 C12 C11 122.7(5) . . ?
C13 C12 C15 120.3(5) . . ?
C15 C12 C11 117.0(5) . . ?
C12 C13 C14 118.5(5) . . ?
C12 C13 C17 123.7(5) . . ?
C14 C13 C17 117.7(5) . . ?
C1 C14 C13 121.1(6) . . ?
C1 C14 H14 119.5 . . ?
C13 C14 H14 119.5 . . ?
C2 C15 C12 119.4(5) . . ?
C16 C15 C2 119.5(5) . . ?
C16 C15 C12 121.1(5) . . ?
C5 C16 C9 119.0(5) . . ?
C5 C16 C15 120.9(5) . . ?
C15 C16 C9 120.1(5) . . ?
C18 C17 C13 120.6(5) . . ?
C18 C17 C22 118.2(5) . . ?
C22 C17 C13 121.2(5) . . ?
C17 C18 H18 119.7 . . ?
C17 C18 C19 120.5(5) . . ?
C19 C18 H18 119.7 . . ?
C18 C19 H19 119.2 . . ?
C20 C19 C18 121.6(5) . . ?
C20 C19 H19 119.2 . . ?
C19 C20 C23 116.9(5) . . ?
C21 C20 C19 118.2(5) . . ?
C21 C20 C23 124.9(5) . . ?
C20 C21 H21 119.8 . . ?
C20 C21 C22 120.4(5) . . ?
C22 C21 H21 119.8 . . ?
C17 C22 C21 121.1(5) . . ?
C17 C22 H22 119.5 . . ?
C21 C22 H22 119.5 . . ?
C20 C23 H23 114.7 . . ?
C24 C23 C20 130.7(5) . . ?
C24 C23 H23 114.7 . . ?
C23 C24 C25 120.8(5) . . ?
C23 C24 C26 123.8(5) . . ?
C25 C24 C26 115.3(5) . . ?
N001 C25 C24 177.0(8) . . ?
C27 C26 C24 120.7(5) . . ?
C27 C26 C31 117.9(5) . . ?
C31 C26 C24 121.4(5) . . ?
C26 C27 H27 119.5 . . ?
C26 C27 C28 121.0(5) . . ?
C28 C27 H27 119.5 . . ?
C27 C28 H28 119.3 . . ?
C29 C28 C27 121.3(5) . . ?
C29 C28 H28 119.3 . . ?
C28 C29 C30 117.6(5) . . ?
C28 C29 C32 120.6(5) . . ?
C30 C29 C32 121.7(5) . . ?
C29 C30 H30 119.6 . . ?
C29 C30 C31 120.8(5) . . ?
C31 C30 H30 119.6 . . ?
C26 C31 C30 121.4(5) . . ?
C26 C31 H31 119.3 . . ?
C30 C31 H31 119.3 . . ?
C33 C32 C29 121.2(6) . . ?
C33 C32 C37 117.5(6) . . ?
C37 C32 C29 121.2(6) . . ?
C32 C33 H33 119.0 . . ?
C32 C33 C34 121.9(8) . . ?
C34 C33 H33 119.0 . . ?
C33 C34 H34 120.6 . . ?
C33 C34 C35 118.9(8) . . ?
C35 C34 H34 120.6 . . ?
C34 C35 H35 119.8 . . ?
C36 C35 C34 120.5(8) . . ?
C36 C35 H35 119.8 . . ?
C35 C36 H36 120.3 . . ?
C35 C36 C37 119.3(8) . . ?
C37 C36 H36 120.3 . . ?
C32 C37 C36 121.9(8) . . ?
C32 C37 H37 119.1 . . ?
C36 C37 H37 119.1 . . ?

loop_
_geom_torsion_atom_site_label_1
_geom_torsion_atom_site_label_2
_geom_torsion_atom_site_label_3
_geom_torsion_atom_site_label_4
_geom_torsion
_geom_torsion_site_symmetry_1
_geom_torsion_site_symmetry_2
_geom_torsion_site_symmetry_3
_geom_torsion_site_symmetry_4
_geom_torsion_publ_flag
C1 C2 C3 C4 -178.8(6) . . . . ?
C1 C2 C15 C12 1.9(8) . . . . ?
C1 C2 C15 C16 -179.1(5) . . . . ?
C2 C1 C14 C13 0.8(10) . . . . ?
C2 C3 C4 C5 -1.8(9) . . . . ?
C2 C15 C16 C5 -2.6(7) . . . . ?
C2 C15 C16 C9 177.9(5) . . . . ?
C3 C2 C15 C12 -177.4(5) . . . . ?
C3 C2 C15 C16 1.6(8) . . . . ?
C3 C4 C5 C6 179.8(6) . . . . ?
C3 C4 C5 C16 0.9(8) . . . . ?
C4 C5 C6 C7 178.2(6) . . . . ?
C4 C5 C16 C9 -179.1(5) . . . . ?
C4 C5 C16 C15 1.3(7) . . . . ?
C5 C6 C7 C8 1.9(10) . . . . ?
C6 C5 C16 C9 1.9(8) . . . . ?
C6 C5 C16 C15 -177.7(5) . . . . ?
C6 C7 C8 C9 0.2(10) . . . . ?
C7 C8 C9 C10 179.2(6) . . . . ?
C7 C8 C9 C16 -1.1(8) . . . . ?
C8 C9 C10 C11 -177.5(5) . . . . ?
C8 C9 C16 C5 0.1(7) . . . . ?
C8 C9 C16 C15 179.7(5) . . . . ?
C9 C10 C11 C12 -1.3(8) . . . . ?
C10 C9 C16 C5 179.8(5) . . . . ?
C10 C9 C16 C15 -0.6(7) . . . . ?
C10 C11 C12 C13 179.0(5) . . . . ?
C10 C11 C12 C15 -2.3(7) . . . . ?
C11 C12 C13 C14 173.9(5) . . . . ?
C11 C12 C13 C17 -7.7(8) . . . . ?
C11 C12 C15 C2 -176.5(5) . . . . ?
C11 C12 C15 C16 4.5(7) . . . . ?
C12 C13 C14 C1 3.3(9) . . . . ?
C12 C13 C17 C18 135.3(6) . . . . ?
C12 C13 C17 C22 -48.1(8) . . . . ?
C12 C15 C16 C5 176.5(5) . . . . ?
C12 C15 C16 C9 -3.0(7) . . . . ?
C13 C12 C15 C2 2.2(7) . . . . ?
C13 C12 C15 C16 -176.8(5) . . . . ?
C13 C17 C18 C19 178.6(6) . . . . ?
C13 C17 C22 C21 -177.6(5) . . . . ?
C14 C1 C2 C3 175.9(6) . . . . ?
C14 C1 C2 C15 -3.4(9) . . . . ?
C14 C13 C17 C18 -46.3(8) . . . . ?
C14 C13 C17 C22 130.3(6) . . . . ?
C15 C2 C3 C4 0.5(9) . . . . ?
C15 C12 C13 C14 -4.8(8) . . . . ?
C15 C12 C13 C17 173.6(5) . . . . ?
C16 C5 C6 C7 -2.9(9) . . . . ?
C16 C9 C10 C11 2.8(8) . . . . ?
C17 C13 C14 C1 -175.1(5) . . . . ?
C17 C18 C19 C20 -1.5(11) . . . . ?
C18 C17 C22 C21 -0.9(9) . . . . ?
C18 C19 C20 C21 -0.1(10) . . . . ?
C18 C19 C20 C23 179.3(6) . . . . ?
C19 C20 C21 C22 1.1(9) . . . . ?
C19 C20 C23 C24 155.5(7) . . . . ?
C20 C21 C22 C17 -0.7(9) . . . . ?
C20 C23 C24 C25 -3.1(11) . . . . ?
C20 C23 C24 C26 -179.2(6) . . . . ?
C21 C20 C23 C24 -25.2(11) . . . . ?
C22 C17 C18 C19 1.9(10) . . . . ?
C23 C20 C21 C22 -178.1(6) . . . . ?
C23 C24 C26 C27 19.3(9) . . . . ?
C23 C24 C26 C31 -160.9(6) . . . . ?
C24 C26 C27 C28 178.7(6) . . . . ?
C24 C26 C31 C30 -178.8(5) . . . . ?
C25 C24 C26 C27 -157.1(6) . . . . ?
C25 C24 C26 C31 22.8(8) . . . . ?
C26 C27 C28 C29 0.1(9) . . . . ?
C27 C26 C31 C30 1.1(9) . . . . ?
C27 C28 C29 C30 1.0(9) . . . . ?
C27 C28 C29 C32 -177.9(6) . . . . ?
C28 C29 C30 C31 -1.0(9) . . . . ?
C28 C29 C32 C33 -29.4(9) . . . . ?
C28 C29 C32 C37 147.1(6) . . . . ?
C29 C30 C31 C26 0.0(9) . . . . ?
C29 C32 C33 C34 176.7(7) . . . . ?
C29 C32 C37 C36 -175.7(7) . . . . ?
C30 C29 C32 C33 151.8(6) . . . . ?
C30 C29 C32 C37 -31.6(9) . . . . ?
C31 C26 C27 C28 -1.1(9) . . . . ?
C32 C29 C30 C31 177.8(5) . . . . ?
C32 C33 C34 C35 -1.0(14) . . . . ?
C33 C32 C37 C36 0.9(11) . . . . ?
C33 C34 C35 C36 1.1(14) . . . . ?
C34 C35 C36 C37 -0.2(14) . . . . ?
C35 C36 C37 C32 -0.9(13) . . . . ?
C37 C32 C33 C34 0.0(11) . . . . ?

_shelx_res_file                  
;
TITL mo_20241022zcy2_1_0ma_a_a.res in Pna2(1)
    mo_20241022zcy2_1_0ma_a.res
    created by SHELXL-2019/3 at 13:16:04 on 20-Mar-2025
REM Old TITL mo_20241022zcy2_1_0ma_a_a.res in Pna2(1)
REM SHELXT solution in Pna2(1): R1 0.161, Rweak 0.001, Alpha 0.001
REM <I/s> 0.257 for 325 systematic absences, Orientation as input
REM Flack x = -0.604 ( 1.716 ) from 1797 Parsons' quotients
REM Formula found by SHELXT: C36 N2
CELL 0.71073 7.5761 14.0077 23.4633 90 90 90
ZERR 4 0.0002 0.0006 0.0006 0 0 0
LATT -1
SYMM -X,-Y,0.5+Z
SYMM 0.5+X,0.5-Y,+Z
SYMM 0.5-X,0.5+Y,0.5+Z
SFAC C H N
UNIT 148 92 4
DFIX 1.39 0.01 C35 C34
DFIX 1.39 0.01 C22 C17

L.S. 10
PLAN  1
TEMP 26.86
CONF
list 4
MORE -1
BOND $H
fmap 2
acta
REM <olex2.extras>
REM <HklSrc "%.\\mo_20241022ZCY2_1_0ma_a.hkl">
REM </olex2.extras>

WGHT    0.010000    3.000000
EXTI    0.088633
FVAR       1.14878
N001  3    0.496033    0.052048    0.526506    11.00000    0.15189    0.06994 =
         0.07798   -0.00209   -0.00938   -0.01592
C1    1    0.217369    0.467950    0.250771    11.00000    0.06862    0.07491 =
         0.06811    0.01134   -0.00455    0.00664
AFIX  43
H1    2    0.109297    0.498099    0.245353    11.00000   -1.20000
AFIX   0
C2    1    0.320330    0.446952    0.204335    11.00000    0.06392    0.06123 =
         0.05902    0.00944   -0.00990   -0.00098
C3    1    0.262969    0.464182    0.146951    11.00000    0.07399    0.07602 =
         0.06854    0.01418   -0.01284    0.00231
AFIX  43
H3    2    0.152982    0.491693    0.140624    11.00000   -1.20000
AFIX   0
C4    1    0.365689    0.441199    0.102003    11.00000    0.08401    0.06606 =
         0.06388    0.00727   -0.01525   -0.00496
AFIX  43
H4    2    0.323093    0.451692    0.065361    11.00000   -1.20000
AFIX   0
C5    1    0.537995    0.401212    0.108985    11.00000    0.07783    0.05152 =
         0.05912    0.00200   -0.00491   -0.00266
C6    1    0.644549    0.377079    0.063222    11.00000    0.10299    0.06176 =
         0.06294   -0.00055   -0.00358    0.00115
AFIX  43
H6    2    0.602827    0.385157    0.026259    11.00000   -1.20000
AFIX   0
C7    1    0.812371    0.341089    0.071963    11.00000    0.10445    0.06497 =
         0.07323    0.00091    0.01213    0.00496
AFIX  43
H7    2    0.883473    0.327031    0.040762    11.00000   -1.20000
AFIX   0
C8    1    0.875619    0.325790    0.126168    11.00000    0.07716    0.05826 =
         0.07465    0.00530    0.00298    0.00792
AFIX  43
H8    2    0.988927    0.301695    0.131225    11.00000   -1.20000
AFIX   0
C9    1    0.771113    0.346137    0.173625    11.00000    0.07674    0.04705 =
         0.06154    0.00209   -0.00224   -0.00221
C10   1    0.829359    0.330430    0.230869    11.00000    0.06706    0.05583 =
         0.06731    0.00704   -0.00783    0.00091
AFIX  43
H10   2    0.943410    0.307993    0.236822    11.00000   -1.20000
AFIX   0
C11   1    0.725861    0.346795    0.276454    11.00000    0.06760    0.05703 =
         0.06371    0.00875   -0.00747    0.00034
AFIX  43
H11   2    0.768973    0.334209    0.312797    11.00000   -1.20000
AFIX   0
C12   1    0.546613    0.384064    0.269773    11.00000    0.06189    0.05268 =
         0.05383    0.00623   -0.00809    0.00170
C13   1    0.434655    0.400517    0.315923    11.00000    0.06306    0.06124 =
         0.05173    0.00473   -0.00560   -0.00235
C14   1    0.271214    0.445093    0.305815    11.00000    0.06638    0.07374 =
         0.06627    0.01125   -0.00341    0.00716
AFIX  43
H14   2    0.197936    0.459525    0.336425    11.00000   -1.20000
AFIX   0
C15   1    0.489893    0.405458    0.213120    11.00000    0.06046    0.04867 =
         0.05608    0.00452   -0.00601   -0.00284
C16   1    0.598637    0.384736    0.165363    11.00000    0.06873    0.04594 =
         0.05771    0.00575   -0.00738   -0.00579
C17   1    0.475831    0.371463    0.375140    11.00000    0.06484    0.06034 =
         0.05526    0.00403   -0.00466   -0.00077
C18   1    0.446906    0.433577    0.420094    11.00000    0.09491    0.05853 =
         0.06292    0.00098   -0.00697    0.00207
AFIX  43
H18   2    0.403614    0.494550    0.412981    11.00000   -1.20000
AFIX   0
C19   1    0.482135    0.405451    0.475854    11.00000    0.09832    0.05640 =
         0.05886    0.00299   -0.00806    0.00174
AFIX  43
H19   2    0.464458    0.448734    0.505362    11.00000   -1.20000
AFIX   0
C20   1    0.543114    0.314224    0.488532    11.00000    0.07316    0.06187 =
         0.05736    0.00492   -0.00632   -0.00225
C21   1    0.568318    0.250999    0.443963    11.00000    0.07449    0.06304 =
         0.05913    0.00644   -0.00320    0.00057
AFIX  43
H21   2    0.607050    0.189249    0.451419    11.00000   -1.20000
AFIX   0
C22   1    0.535821    0.279436    0.387585    11.00000    0.07534    0.06083 =
         0.05791    0.00272   -0.00148   -0.00008
AFIX  43
H22   2    0.554497    0.236365    0.358030    11.00000   -1.20000
AFIX   0
C23   1    0.577616    0.293088    0.548288    11.00000    0.07787    0.06409 =
         0.05655    0.00506   -0.00371   -0.00268
AFIX  43
H23   2    0.601811    0.346239    0.570718    11.00000   -1.20000
AFIX   0
C24   1    0.580251    0.209855    0.576235    11.00000    0.06640    0.05624 =
         0.05734    0.00359   -0.00184    0.00071
C25   1    0.537374    0.123295    0.547997    11.00000    0.08640    0.06119 =
         0.06117    0.00264   -0.00095   -0.00636
C26   1    0.616231    0.200918    0.638375    11.00000    0.05982    0.06198 =
         0.05325    0.00356   -0.00195   -0.00154
C27   1    0.598159    0.278526    0.674120    11.00000    0.07847    0.06223 =
         0.05870    0.00491   -0.00064    0.00550
AFIX  43
H27   2    0.565389    0.337303    0.659029    11.00000   -1.20000
AFIX   0
C28   1    0.628340    0.270123    0.732609    11.00000    0.07730    0.06381 =
         0.05568    0.00243   -0.00123    0.00340
AFIX  43
H28   2    0.615109    0.323475    0.755810    11.00000   -1.20000
AFIX   0
C29   1    0.677629    0.183856    0.756793    11.00000    0.06214    0.06518 =
         0.05435    0.00723   -0.00021    0.00109
C30   1    0.698587    0.106274    0.720670    11.00000    0.06499    0.06052 =
         0.06282    0.00578   -0.00327   -0.00216
AFIX  43
H30   2    0.733339    0.047688    0.735563    11.00000   -1.20000
AFIX   0
C31   1    0.668106    0.115114    0.662193    11.00000    0.07809    0.05738 =
         0.06005    0.00175   -0.00094    0.00172
AFIX  43
H31   2    0.683027    0.062151    0.638783    11.00000   -1.20000
AFIX   0
C32   1    0.703064    0.175388    0.818969    11.00000    0.06311    0.07678 =
         0.05330    0.00568   -0.00164    0.00251
C33   1    0.756956    0.252263    0.851228    11.00000    0.09037    0.09886 =
         0.06001   -0.00259   -0.00175   -0.00717
AFIX  43
H33   2    0.783410    0.309494    0.833044    11.00000   -1.20000
AFIX   0
C34   1    0.772927    0.246753    0.910166    11.00000    0.10034    0.15601 =
         0.06269   -0.00606   -0.00819    0.00252
AFIX  43
H34   2    0.811344    0.299175    0.931087    11.00000   -1.20000
AFIX   0
C35   1    0.730478    0.161507    0.937316    11.00000    0.10501    0.16159 =
         0.06249    0.01595   -0.00572    0.01702
AFIX  43
H35   2    0.738635    0.157193    0.976781    11.00000   -1.20000
AFIX   0
C36   1    0.676988    0.084217    0.906481    11.00000    0.10965    0.12345 =
         0.06763    0.03092    0.00459    0.01546
AFIX  43
H36   2    0.648980    0.027243    0.924711    11.00000   -1.20000
AFIX   0
C37   1    0.664720    0.091474    0.847367    11.00000    0.09109    0.09007 =
         0.06837    0.01681    0.00260    0.00994
AFIX  43
H37   2    0.629746    0.038352    0.826445    11.00000   -1.20000
AFIX   0
HKLF 4


REM  mo_20241022zcy2_1_0ma_a_a.res in Pna2(1)
REM wR2 = 0.1885, GooF = S = 1.028, Restrained GooF = 1.028 for all data
REM R1 = 0.0776 for 4427 Fo > 4sig(Fo) and 0.1434 for all 7290 data
REM 344 parameters refined using 3 restraints

END

WGHT      0.0953      1.6284

REM Highest difference peak  0.251,  deepest hole -0.209,  1-sigma level  0.052
Q1    1   0.6572  0.1992  0.6992  11.00000  0.05    0.25
;
_shelx_res_checksum              19302
_olex2_submission_special_instructions 'No special instructions were received'
